# Supplementary material for: An integrated nomogram combining deep learning, clinical characteristics and ultrasound features for predicting central lymph node metastasis in papillary thyroid cancer: A multicenter study
Source: Front Endocrinol (Lausanne). 2023 Feb 21;14:964074. doi: 10.3389/fendo.2023.964074 (PMC9990492; doi:10.3389/fendo.2023.964074)
Supplement: Supplementary file 1 [file DataSheet_1.xlsx]

## Sheet: LN_tr0602
case	AI	BRAF	Gender	Age	Coating025	Position	Diameter	Composition	Echo	Margin	MircoCacification	Shape	Hashimoto	MIDDLEAREAUS	Multiple	MIDDLEAREAPATHO
1	0.36	1	1	1	1	2	3	2	2	2	1	1	1	0	1	1
2	0.32	1	1	0	0	2	1	2	2	2	1	1	0	0	1	0
3	0.82	1	0	0	1	3	3	2	2	2	1	1	0	1	0	1
4	0.7	0	1	0	1	3	3	2	2	2	1	1	0	0	0	1
5	0.57	0	1	0	0	1	3	2	2	0	1	1	0	0	0	1
6	0.33	1	1	0	0	2	2	2	3	2	0	1	0	0	0	0
7	0.41	1	1	0	0	3	2	2	2	2	1	1	0	0	1	0
8	0.78	1	1	0	0	2	4	2	2	2	1	0	0	0	1	1
9	0.41	1	1	0	1	3	2	2	2	2	1	0	0	0	0	0
10	0.77	1	0	0	0	2	2	2	2	2	1	0	0	0	1	1
11	0.21	1	1	0	0	2	2	2	2	0	1	1	0	0	0	0
12	0.3	1	0	1	1	3	4	2	2	2	1	0	0	1	1	1
13	0.42	1	1	0	1	2	2	2	2	2	0	1	1	0	0	1
14	0.57	1	1	0	0	1	2	2	2	2	0	1	0	0	0	0
15	0.45	1	0	0	1	1	3	2	2	0	1	1	0	0	0	1
16	0.61	1	0	0	0	2	3	2	3	0	0	0	0	0	0	1
17	0.48	1	1	0	0	2	2	2	2	2	1	1	0	0	0	0
18	0.28	1	0	0	1	3	4	2	2	2	1	0	1	0	1	1
19	0.28	0	0	0	1	2	4	2	3	2	0	0	0	1	0	1
20	0.57	1	0	0	1	3	2	2	2	0	1	1	0	0	1	1
21	0.53	1	1	0	1	3	3	2	2	2	1	1	0	1	0	1
22	0.42	1	1	1	0	1	3	2	2	2	0	0	0	0	0	0
23	0.28	1	1	1	1	3	2	2	2	2	0	1	0	0	0	0
24	0.74	1	0	0	1	3	3	2	2	2	1	1	0	0	0	1
25	0.41	1	1	0	1	4	3	2	3	2	1	0	0	0	1	1
26	0.56	1	1	0	0	1	3	2	2	2	1	1	0	0	1	1
27	0.26	1	1	1	0	1	3	2	2	2	1	1	1	0	0	0
28	0.52	1	0	0	1	3	3	2	2	2	1	0	0	0	0	0
29	0.46	0	1	0	1	2	3	2	2	2	1	1	1	0	0	0
30	0.87	1	1	1	1	3	3	2	2	2	1	1	0	1	0	1
31	0.55	1	0	0	0	1	4	2	2	2	1	0	0	0	0	0
32	0.69	1	0	1	1	1	2	2	2	2	1	1	0	0	0	0
33	0.32	0	1	1	1	2	4	2	2	2	1	1	0	1	0	1
34	0.95	1	1	0	1	1	2	2	3	2	1	1	1	1	1	0
35	0.77	0	0	0	1	2	3	2	2	0	1	0	0	0	0	0
36	0.71	1	0	0	0	1	2	2	2	2	1	0	0	0	1	1
37	0.38	1	1	0	1	3	2	2	3	0	1	0	0	0	0	0
38	0.33	1	1	0	0	1	2	2	3	2	1	1	0	0	0	0
39	0.73	1	1	0	1	1	3	2	2	2	1	1	1	0	0	0
40	0.64	1	1	0	1	1	3	2	2	2	1	1	0	0	0	0
41	0.67	1	1	0	1	1	3	2	3	2	1	1	0	0	0	1
42	0.72	1	1	0	1	2	2	2	2	2	1	1	0	0	0	1
43	0.16	1	1	1	1	2	3	2	3	2	1	1	0	0	0	1
44	0.49	1	1	0	0	1	2	2	2	2	0	1	0	0	0	0
45	0.82	0	1	0	1	4	3	2	3	2	1	0	1	1	0	1
46	0.9	1	1	0	0	3	3	2	2	2	1	1	0	0	0	1
47	0.22	0	1	1	0	2	2	2	2	2	1	1	0	0	0	0
48	0.44	0	1	0	1	3	4	2	2	0	0	0	0	0	0	0
49	0.19	1	1	1	0	3	3	2	3	2	0	1	0	0	0	0
50	0.43	1	1	0	0	1	2	2	2	2	0	1	0	0	1	0
51	0.83	1	1	0	1	2	4	2	3	2	1	1	0	1	0	1
52	0.53	0	0	0	0	2	2	2	2	2	1	1	0	0	0	0
53	0.21	1	1	1	0	1	3	2	3	2	0	1	1	0	0	0
54	0.82	0	1	1	1	2	4	2	2	2	1	0	1	1	0	0
55	0.61	1	1	0	0	1	2	2	2	0	0	0	0	0	0	1
56	0.94	1	0	0	1	1	4	2	2	2	1	1	0	0	1	1
57	0.61	0	1	0	1	4	4	2	2	0	1	0	0	1	0	0
58	0.36	0	0	1	1	3	2	2	2	2	0	1	0	0	1	0
59	0.92	0	0	0	1	2	4	2	2	2	1	1	1	1	0	1
60	0.97	1	0	0	0	1	3	2	2	2	1	1	0	0	0	1
61	0.3	0	1	0	0	2	1	2	2	2	1	1	0	0	1	0
62	0.48	1	1	1	1	3	3	2	1	2	1	1	1	0	1	1
63	0.72	1	0	0	0	2	2	2	2	2	1	0	0	0	0	1
64	0.21	0	1	0	0	2	2	2	3	2	0	1	0	0	0	0
65	0.44	1	1	0	1	2	3	2	2	2	1	1	0	0	1	1
66	0.66	1	1	0	1	1	3	2	2	2	1	1	0	1	1	1
67	0.58	1	0	1	1	1	3	2	2	2	1	1	0	1	0	1
68	0.42	1	1	0	0	3	3	2	3	2	0	1	0	0	1	0
69	0.55	1	1	0	1	1	3	2	3	2	1	0	0	1	1	1
70	0.16	1	1	0	0	3	2	2	3	2	1	1	1	0	0	1
71	0.39	1	1	0	0	1	1	2	2	2	1	0	0	0	1	0
72	0.6	0	1	0	1	3	3	2	3	2	1	1	0	0	0	1
73	0.39	1	1	0	1	2	3	2	2	2	0	0	0	0	1	1
74	0.73	1	1	0	0	1	2	2	2	2	1	1	0	0	1	0
75	0.82	1	1	0	1	1	3	2	2	2	1	1	1	0	0	1
76	0.55	0	1	1	1	1	3	2	2	2	1	1	1	1	0	0
77	0.25	0	1	0	1	3	2	2	2	2	1	1	0	0	1	0
78	0.49	1	1	0	0	1	3	2	2	2	1	1	1	0	0	0
79	0.42	1	1	0	0	3	2	2	2	2	1	1	0	0	0	0
80	0.18	1	1	1	1	2	4	2	2	2	1	0	0	1	0	1
81	0.41	1	0	0	0	2	2	2	2	2	0	0	1	0	0	0
82	0.72	1	1	0	1	2	4	2	2	2	1	0	0	0	0	1
83	0.55	1	1	0	1	3	3	2	2	2	1	1	1	0	0	1
84	0.51	1	1	0	0	3	3	2	2	0	0	0	1	0	1	0
85	0.2	1	1	1	1	4	2	2	3	2	1	0	0	0	1	1
86	0.14	1	1	1	0	2	2	2	3	2	0	1	0	0	0	0
87	0.81	1	1	0	1	2	4	1	1	2	1	0	0	0	0	1
88	0.41	1	1	0	0	3	3	2	2	2	1	1	0	0	1	0
89	0.3	1	1	0	1	2	3	2	2	0	1	0	0	0	0	0
90	0.46	1	1	0	0	1	2	2	2	2	1	1	0	0	1	0
91	0.58	1	0	0	1	4	2	2	2	2	0	0	0	0	1	1
92	0.39	1	1	0	1	3	4	2	2	2	1	1	0	0	1	0
93	0.53	1	0	0	0	1	3	2	2	2	1	1	0	0	0	0
94	0.61	1	0	0	1	3	3	2	3	2	1	1	0	0	1	0
95	0.48	1	1	0	0	2	3	2	2	2	0	1	0	0	1	0
96	0.57	0	1	0	1	3	2	2	2	2	1	1	0	0	0	1
97	0.54	1	1	0	1	3	3	2	3	2	1	1	0	0	1	1
98	0.4	1	1	0	0	3	3	2	3	2	1	1	0	0	1	0
99	0.27	1	1	0	1	2	3	2	3	2	1	1	0	0	1	0
100	0.51	1	1	0	1	1	4	2	2	2	1	1	0	0	1	1
101	0.44	0	1	0	1	1	3	2	1	2	1	0	0	0	0	1
102	0.55	1	1	0	1	2	2	2	3	2	1	1	0	0	0	0
103	0.35	1	1	1	1	2	3	2	2	2	1	1	0	0	0	1
104	0.97	1	0	0	1	3	4	2	2	2	1	0	0	0	0	0
105	0.52	1	1	0	1	2	3	2	2	0	1	0	0	0	0	0
106	0.21	1	1	1	1	1	3	2	2	2	1	1	0	1	1	1
107	0.96	1	0	0	1	3	4	2	2	2	1	1	1	1	0	1
108	0.62	0	1	0	1	1	4	2	2	2	1	1	0	1	0	0
109	0.29	1	1	0	1	2	2	2	2	2	0	1	0	1	0	1
110	0.27	1	1	0	1	1	3	2	3	2	1	0	0	1	0	0
111	0.36	1	1	1	1	3	2	2	2	2	1	1	0	0	1	1
112	0.88	1	0	0	0	3	3	2	2	2	1	0	0	0	0	0
113	0.67	1	1	0	1	3	4	2	2	2	1	0	0	0	1	1
114	0.46	1	0	0	0	1	2	2	3	0	1	1	1	0	0	0
115	0.41	1	1	0	0	3	2	2	2	2	0	0	0	0	1	0
116	0.45	1	1	0	1	3	2	2	2	2	1	0	0	0	0	0
117	0.46	1	0	0	0	3	2	2	2	0	1	1	0	0	0	0
118	0.37	1	1	1	1	3	3	2	3	2	1	1	0	0	1	1
119	0.63	0	0	0	1	3	4	2	2	0	1	0	0	0	0	1
120	0.33	1	0	0	0	1	3	2	2	2	1	0	0	0	1	0
121	0.34	0	1	0	1	3	3	2	2	2	1	0	0	0	1	0
122	0.74	1	1	0	0	3	3	2	2	2	1	1	0	1	0	0
123	0.41	1	1	1	0	2	3	2	2	2	1	0	0	0	1	0
124	0.82	1	1	0	1	1	2	2	2	2	1	1	0	1	1	0
125	0.48	1	1	0	0	2	3	2	2	2	0	1	1	0	1	0
126	0.55	1	1	0	1	3	3	2	2	2	1	1	0	1	0	1
127	0.6	1	1	0	0	2	3	2	2	2	1	1	1	0	0	1
128	0.22	1	1	0	0	3	2	2	3	2	1	1	0	0	1	1
129	0.59	0	1	0	0	3	3	2	2	2	0	1	1	0	0	0
130	0.87	1	1	0	1	3	4	2	2	2	1	0	0	0	0	1
131	0.6	1	1	0	1	1	3	2	2	2	1	1	0	0	0	0
132	0.22	1	1	1	0	1	4	2	2	0	1	0	0	0	0	1
133	0.89	1	1	0	1	1	3	2	2	2	1	1	0	1	1	1
134	0.95	1	0	0	1	3	2	2	2	2	1	1	1	0	1	1
135	0.4	1	1	0	1	3	3	2	2	2	1	1	1	0	1	0
136	0.38	1	1	0	1	3	3	2	3	2	1	1	0	1	1	1
137	0.54	1	1	0	1	3	3	2	2	2	1	1	0	1	1	1
138	0.35	1	0	0	1	3	3	2	2	2	1	1	0	0	0	1
139	0.42	0	1	0	0	2	2	2	3	2	1	0	0	0	0	0
140	0.25	1	1	0	0	3	2	2	2	2	0	1	1	0	1	0
141	0.24	1	1	0	1	3	3	2	2	2	1	0	0	0	0	0
142	0.5	1	0	0	0	3	3	2	2	2	1	0	0	0	1	1
143	0.23	0	1	1	1	3	3	2	2	0	1	1	0	0	0	0
144	0.52	1	1	0	1	2	3	2	2	2	1	1	0	1	0	1
145	0.46	1	1	0	0	3	2	2	2	2	1	1	0	0	1	0
146	0.2	1	1	0	1	3	3	2	3	2	1	1	0	0	0	0
147	0.24	1	1	1	1	1	3	2	3	2	1	0	0	0	0	0
148	0.44	1	1	0	1	3	2	2	2	2	1	0	0	0	0	0
149	0.57	1	0	0	0	3	2	2	2	2	0	1	1	0	0	0
150	0.41	1	1	0	0	3	2	2	2	2	1	1	0	0	0	1
151	0.68	1	1	0	1	1	3	2	2	2	1	1	0	0	0	0
152	0.84	1	0	0	1	3	2	2	2	2	1	1	0	0	0	1
153	0.95	0	0	0	1	3	4	2	2	2	1	0	0	1	0	1
154	0.59	1	1	0	0	3	3	1	1	2	1	1	0	0	1	0
155	0.5	1	1	0	1	2	3	2	2	2	1	1	0	0	0	1
156	0.43	1	1	0	0	3	3	2	1	2	1	1	0	0	0	0
157	0.78	1	0	0	1	1	4	2	2	2	1	1	0	0	0	1
158	0.97	1	0	0	1	1	3	2	2	2	1	1	1	1	1	1
159	0.83	1	1	0	1	3	2	2	2	2	1	0	0	0	1	1
160	0.56	0	1	0	1	1	3	2	2	2	1	1	0	1	1	1
161	0.27	1	1	0	1	1	2	2	2	2	1	1	1	0	0	0
162	0.65	1	1	0	1	3	3	2	2	2	1	1	0	0	0	1
163	0.13	1	1	1	1	1	3	2	2	2	1	1	0	0	0	1
164	0.95	1	1	0	1	3	3	2	2	0	1	0	0	0	0	1
165	0.2	1	1	1	1	2	3	2	2	2	1	1	1	1	0	1
166	0.57	1	1	0	0	3	3	2	1	2	1	1	0	1	0	1
167	0.54	1	1	0	0	2	3	2	2	2	1	1	1	1	1	1
168	0.29	1	1	0	0	2	3	2	2	0	1	1	0	0	0	0
169	0.24	1	1	0	1	1	4	2	2	2	1	0	0	0	0	0
170	0.46	1	1	0	0	2	2	2	2	2	0	1	0	0	0	0
171	0.25	1	1	0	1	2	4	2	1	0	1	0	0	0	1	0
172	0.32	1	1	0	1	3	3	2	3	2	1	1	0	0	1	0
173	0.32	1	1	0	1	1	2	2	2	2	1	1	0	0	1	0
174	0.66	1	0	0	1	3	3	2	1	2	1	1	0	0	1	1
175	0.21	0	1	0	0	3	2	2	2	0	1	1	1	1	0	0
176	0.59	1	0	0	1	3	3	2	2	2	1	1	0	0	0	0
177	0.54	1	1	0	0	1	2	2	2	2	0	1	0	0	0	0
178	0.76	1	1	0	1	1	4	2	2	2	1	0	1	1	0	0
179	0.69	1	1	0	1	3	3	2	2	2	1	0	0	1	1	1
180	0.3	1	1	1	0	3	2	2	2	2	1	1	0	0	0	0
181	0.92	0	0	0	1	3	4	2	2	0	1	1	0	1	1	1
182	0.66	1	1	0	1	2	3	2	3	2	1	1	0	1	1	1
183	0.61	1	1	0	1	1	2	2	3	2	1	1	0	0	1	1
184	0.64	1	1	0	1	1	3	2	3	2	1	1	0	0	0	1
185	0.64	1	1	0	1	1	2	2	2	2	1	1	0	0	0	1
186	0.74	1	0	0	1	4	3	2	3	2	1	0	0	1	1	1
187	0.68	1	1	0	1	1	4	2	2	2	1	1	0	1	1	1
188	0.46	1	1	0	1	1	2	2	2	2	0	0	0	0	0	1
189	0.33	1	1	1	1	2	3	2	2	2	1	1	0	0	0	1
190	0.49	0	1	0	0	2	3	2	3	0	0	0	1	0	0	0
191	0.26	1	1	0	0	1	1	2	3	2	0	1	0	0	0	1
192	0.4	1	1	0	0	3	3	2	2	0	0	0	0	0	0	0
193	0.85	1	1	0	1	3	3	2	2	2	1	1	0	1	0	1
194	0.91	1	1	0	0	2	3	2	2	2	1	0	0	0	0	0
195	0.77	1	0	0	1	3	2	2	2	2	1	1	0	0	0	1
196	0.19	1	1	0	1	3	2	2	2	2	1	1	0	0	0	1
197	0.81	0	1	0	1	3	3	2	2	2	1	1	0	1	0	1
198	1	0	0	0	1	3	4	2	2	2	1	0	0	1	0	1
199	0.25	1	1	1	1	1	3	2	2	2	1	0	0	0	0	0
200	0.79	1	1	0	1	3	3	2	2	2	1	1	0	0	1	0
201	0.18	1	1	0	1	1	3	2	3	2	1	1	1	0	0	0
202	0.45	1	1	1	0	1	3	2	2	2	1	1	0	0	1	0
203	0.6	1	0	1	0	3	3	2	3	2	1	0	0	1	1	0
204	0.17	1	1	0	0	3	3	2	2	2	0	0	0	0	1	0
205	0.8	1	1	0	0	3	2	2	2	2	1	1	0	0	0	1
206	0.8	0	1	0	1	2	4	2	2	2	1	1	0	1	1	1
207	0.19	1	1	1	0	3	3	2	2	2	1	0	0	0	1	0
208	0.44	1	0	0	0	2	1	2	2	2	1	1	0	0	1	1
209	0.94	1	1	0	1	1	3	2	2	2	1	1	1	0	0	0
210	0.32	1	0	1	0	2	2	2	2	2	0	0	0	0	0	0
211	0.26	0	1	0	1	3	3	2	2	2	1	1	0	0	0	0
212	0.43	1	1	0	1	3	2	2	2	2	0	0	1	0	0	1
213	0.42	1	1	0	1	2	3	2	2	2	1	1	0	0	0	1
214	0.29	1	1	1	1	2	3	2	2	2	1	1	0	0	0	0
215	0.71	0	0	0	1	2	4	1	1	0	1	0	0	0	1	1
216	0.52	0	1	0	0	1	3	2	2	2	1	1	0	1	0	1
217	0.96	0	0	0	1	3	4	2	2	2	1	1	0	1	0	1
218	0.23	1	1	0	0	3	2	2	2	2	1	1	1	0	0	0
219	0.82	1	1	0	1	3	4	2	2	2	1	1	0	1	0	1
220	0.24	1	1	1	1	1	3	2	3	2	1	0	0	1	1	1
221	0.79	1	1	0	1	3	4	2	2	2	1	0	0	1	1	1
222	0.81	1	1	0	1	1	3	2	3	2	0	1	0	0	0	1
223	0.92	1	0	0	1	3	4	2	2	2	1	1	1	0	0	1
224	0.94	0	1	0	1	4	3	2	2	2	1	0	1	1	1	1
225	0.6	1	0	0	1	3	3	2	2	2	1	1	0	0	1	1
226	0.63	0	1	0	1	3	3	2	2	2	1	0	1	1	1	1
227	0.76	1	1	0	1	1	3	2	2	2	1	1	1	1	1	1
228	0.3	1	1	0	0	3	2	2	2	2	0	1	0	0	0	0
229	0.4	1	1	0	0	1	3	2	3	2	1	1	0	0	1	0
230	0.32	1	1	1	0	3	3	2	2	2	1	1	0	0	0	1
231	0.63	1	1	0	1	2	3	2	2	2	1	0	1	0	0	1
232	0.86	1	1	0	0	3	2	2	2	2	1	1	0	0	0	1
233	0.57	1	1	0	0	2	2	2	2	2	1	1	0	0	1	0
234	0.56	1	1	0	1	1	3	2	3	2	0	1	0	0	0	1
235	0.53	1	1	0	0	2	3	2	2	2	1	1	0	0	1	0
236	0.53	1	1	1	1	2	4	2	3	2	1	0	0	1	0	1
237	0.78	1	1	0	0	1	3	2	2	2	1	1	0	0	0	0
238	0.52	1	0	1	1	2	3	2	3	2	1	1	1	0	0	1
239	0.29	1	1	1	0	2	2	2	2	2	0	1	1	0	0	0
240	0.47	1	1	0	0	2	2	2	3	2	1	1	0	0	0	1
241	0.97	1	1	0	1	2	4	2	2	0	1	0	1	1	0	1
242	0.85	1	1	0	1	3	4	2	2	2	1	1	0	1	0	1
243	0.46	1	1	0	0	2	3	2	2	2	0	1	0	0	0	0
244	0.42	0	0	0	0	3	3	2	2	2	1	0	0	0	1	0
245	0.47	1	1	0	1	3	3	2	2	2	1	1	0	0	1	1
246	0.53	1	1	0	0	3	2	2	3	2	1	0	0	0	0	1
247	0.54	1	1	0	1	1	3	2	3	2	1	0	1	1	0	1
248	0.57	1	0	0	0	3	2	2	2	2	0	1	0	0	0	0
249	0.55	1	0	0	0	2	3	2	3	2	1	1	0	0	0	0
250	0.36	1	1	0	0	1	3	2	3	2	1	1	0	0	0	0
251	0.69	1	0	0	1	3	4	2	3	0	1	1	0	0	1	0
252	0.36	1	0	1	1	3	2	2	2	2	1	1	0	0	1	1
253	0.67	1	0	0	1	1	3	2	3	2	1	0	0	1	1	1
254	0.41	1	1	0	1	1	2	2	2	2	1	1	1	0	1	0
255	0.69	1	1	0	0	1	3	2	2	2	1	0	0	0	0	0
256	0.27	1	1	0	1	1	2	2	2	2	0	0	0	0	1	0
257	0.33	1	0	0	0	3	2	2	3	2	0	1	0	0	0	0
258	0.31	1	0	0	1	2	4	2	2	2	0	0	0	0	0	0
259	0.38	1	1	0	0	1	2	2	2	2	1	1	0	0	0	0
260	0.56	1	1	0	0	3	2	2	3	2	1	1	1	0	0	0
261	0.57	0	1	0	0	2	2	2	3	2	1	1	0	0	0	0
262	0.24	1	0	1	0	3	2	2	3	2	0	1	0	0	0	0
263	0.52	1	1	0	1	3	2	2	2	2	1	1	0	0	1	1
264	0.88	0	1	0	1	3	3	2	2	0	1	0	1	1	1	1
265	0.43	1	0	0	1	2	2	2	3	2	0	1	0	0	0	1
266	0.33	1	1	0	0	3	2	2	2	2	1	1	0	0	0	0
267	0.35	1	0	0	1	1	3	2	2	2	1	0	0	0	0	1
268	0.51	1	0	0	1	3	4	2	2	2	1	0	0	0	0	1
269	0.77	1	1	0	1	3	3	2	2	2	1	0	0	1	0	1
270	0.7	1	0	0	0	3	3	2	2	2	1	1	0	0	0	1
271	0.45	1	1	0	1	1	4	2	2	2	1	1	0	1	1	1
272	0.64	1	1	0	1	3	2	2	3	2	1	1	0	0	0	1
273	0.25	1	0	1	1	1	3	2	2	2	1	1	1	0	0	0
274	0.31	1	1	0	0	3	2	2	2	2	1	1	0	0	1	0
275	0.84	1	1	0	1	1	3	2	2	2	1	0	0	0	0	1
276	0.66	1	1	0	1	1	4	2	2	2	1	1	0	0	1	1
277	0.59	1	0	0	1	2	3	2	2	2	1	1	0	0	0	0
278	0.69	1	1	0	1	2	4	2	1	2	1	1	0	1	1	1
279	0.51	1	1	0	1	1	4	2	2	2	0	1	0	0	1	1
280	0.55	1	0	0	1	1	3	2	2	2	1	1	0	0	1	0
281	0.47	1	1	0	1	1	3	2	3	2	1	1	0	0	1	1
282	0.68	1	0	0	1	3	3	2	3	2	1	1	1	0	1	1
283	0.75	1	1	0	1	2	4	2	2	2	1	0	0	0	0	1
284	0.82	1	1	0	1	3	3	2	2	2	1	1	1	1	0	1
285	0.96	1	0	0	1	3	4	2	2	2	1	1	0	0	0	1
286	0.48	1	0	0	1	1	3	2	2	2	1	1	1	0	1	1
287	0.2	1	1	0	0	1	1	2	2	2	1	1	1	0	1	0
288	0.45	1	0	0	1	3	4	2	2	2	1	1	0	1	0	1
289	0.64	1	1	0	1	1	3	2	2	2	0	1	1	1	0	1
290	0.65	1	1	0	1	2	2	2	2	2	1	0	0	1	0	1
291	0.42	1	1	0	0	3	2	2	3	2	1	0	0	0	1	0
292	0.58	1	0	0	1	3	2	2	3	2	1	1	0	0	0	1
293	0.22	1	1	1	0	3	3	2	2	2	0	1	0	0	1	1
294	0.7	1	1	0	0	1	4	2	2	2	1	1	0	0	0	1
295	0.31	0	0	1	1	2	3	2	2	2	1	1	0	0	1	1
296	0.71	1	1	0	0	3	2	2	2	0	1	0	0	0	1	1
297	0.35	1	1	0	1	2	2	2	3	2	1	0	0	0	0	0
298	0.5	1	1	0	1	1	3	2	3	2	1	1	0	1	0	1
299	0.89	0	0	0	1	4	4	2	2	2	1	0	1	1	0	1
300	0.16	1	1	1	0	2	2	2	2	2	1	1	0	0	1	0
301	0.42	1	1	0	0	1	3	2	2	2	0	0	0	0	0	0
302	0.24	1	1	0	1	2	4	1	1	0	0	0	0	0	0	1
303	0.64	1	1	0	0	2	2	2	3	2	0	1	0	0	0	0
304	0.53	1	0	0	1	2	2	2	2	2	1	1	0	0	1	1
305	0.73	1	1	0	1	2	4	2	2	2	1	0	0	0	0	0
306	0.47	1	1	0	1	3	3	2	3	2	0	1	0	0	1	1
307	0.59	1	1	0	0	1	2	2	3	2	1	1	0	0	0	0
308	0.38	0	1	0	1	4	2	2	2	2	1	0	0	0	1	0
309	0.21	1	1	0	0	2	4	2	1	2	1	0	0	0	1	1
310	0.19	1	0	1	0	2	3	2	2	2	1	0	0	0	0	0
311	0.45	1	0	0	1	3	3	2	2	2	1	0	0	0	0	0
312	0.18	0	1	1	0	1	3	2	2	2	1	1	0	0	0	0
313	0.85	1	1	0	1	2	4	2	2	2	1	0	1	0	1	1
314	0.5	1	1	0	0	2	3	2	2	2	1	1	0	1	0	0
315	0.8	1	1	0	0	2	3	2	2	2	1	0	0	0	0	0
316	0.37	1	1	0	1	3	2	2	3	2	1	1	0	0	0	0
317	0.5	1	1	0	0	2	4	2	2	2	1	0	0	0	0	0
318	0.86	1	0	0	1	2	2	2	2	2	1	0	0	0	1	1
319	0.37	1	1	0	0	2	3	2	2	2	1	0	1	0	1	1
320	0.24	1	1	0	1	1	3	2	2	2	1	0	0	0	0	0
321	0.64	1	0	0	1	1	3	2	2	0	0	0	0	0	0	0
322	0.82	1	0	0	1	1	3	2	2	2	1	1	1	0	1	1
323	0.3	1	1	1	0	1	2	2	3	2	1	1	0	0	0	0
324	0.47	1	1	0	0	2	2	2	2	2	1	1	0	0	1	1
325	0.73	1	1	0	1	3	3	2	1	2	1	1	0	0	1	1
326	0.81	1	0	0	1	2	4	2	3	2	1	1	1	1	1	1
327	0.42	1	1	0	0	3	4	2	3	2	1	1	0	1	0	1
328	0.29	1	1	1	0	1	3	2	2	2	1	0	0	0	0	0
329	0.83	1	1	0	1	1	4	2	2	2	1	1	0	1	0	1
330	0.4	1	1	0	0	1	2	2	2	2	1	1	0	0	1	0
331	0.43	0	1	0	1	3	2	2	2	2	0	1	0	0	1	0
332	0.15	1	1	1	1	3	2	2	3	2	0	1	1	0	0	0
333	0.51	1	1	0	1	3	3	2	3	2	1	1	0	0	0	1
334	0.49	1	1	0	0	1	2	2	2	2	1	1	0	0	0	0
335	0.31	1	1	0	0	2	4	2	2	2	1	1	0	0	0	0
336	0.2	1	1	1	1	2	3	2	2	2	1	1	1	0	1	1
337	0.97	0	0	0	1	3	4	2	2	2	1	1	0	1	0	1
338	0.62	1	0	0	1	3	3	2	2	2	1	1	0	0	0	1
339	0.53	0	0	0	0	1	2	2	2	2	0	0	0	0	0	0
340	0.6	1	0	0	1	1	3	2	3	0	0	0	0	0	0	0
341	0.47	1	1	0	1	1	3	2	3	2	1	1	0	1	1	1
342	0.91	1	1	0	1	3	4	2	2	2	1	0	0	1	0	1
343	0.75	0	1	0	1	3	3	2	2	2	1	0	0	1	1	1
344	0.79	0	1	0	0	1	3	2	2	2	1	0	0	1	0	1
345	0.22	0	1	1	0	1	2	2	2	2	0	1	0	0	1	0
346	0.62	1	0	0	1	2	3	2	2	2	1	0	0	0	0	1
347	0.61	1	1	0	0	1	2	2	2	0	0	0	0	0	0	0
348	0.51	0	1	0	1	3	3	2	2	2	1	1	0	0	0	0
349	0.21	1	1	1	0	3	3	2	2	2	1	1	1	1	1	1
350	0.39	1	1	0	0	2	2	2	2	2	1	1	0	0	0	0
351	0.34	1	1	1	0	3	3	2	2	2	1	1	0	0	0	0
352	0.46	0	1	0	1	2	3	2	2	2	1	1	0	0	0	1
353	0.55	1	1	0	1	3	2	2	2	2	1	1	1	0	0	1
354	0.26	1	1	1	0	1	3	2	3	2	1	1	0	0	0	0
355	0.32	1	1	1	1	1	3	2	3	2	1	1	1	1	1	0
356	0.75	1	0	0	1	1	2	2	2	2	1	1	0	1	0	1
357	0.97	0	1	0	0	3	4	2	2	2	1	0	0	1	1	1
358	0	0	1	1	1	3	2	2	1	0	1	1	1	0	0	0
359	0.32	1	1	0	0	1	3	2	2	2	1	1	0	0	0	0
360	0.49	1	1	0	1	2	4	2	3	2	0	0	0	1	0	1
361	0.71	1	1	0	1	1	3	2	2	2	1	1	0	1	1	1
362	0.59	1	0	0	0	1	3	2	2	2	1	1	0	0	1	1
363	0.6	1	1	0	1	2	3	2	3	2	1	1	0	1	1	1
364	0.63	1	0	0	1	3	3	2	2	2	1	1	0	0	1	1
365	0.97	0	1	0	1	2	4	2	1	2	1	0	0	1	0	1
366	0.53	0	1	0	1	3	4	2	2	2	1	1	1	1	1	1
367	0.47	1	1	1	0	4	3	2	3	2	1	1	0	0	1	0
368	0.41	1	1	0	0	3	2	2	2	2	1	1	0	0	0	0
369	0.43	1	1	0	1	2	3	2	2	2	0	0	0	1	0	0
370	0.6	1	1	0	1	1	3	2	2	2	1	1	0	1	1	1
371	0.28	0	1	1	1	3	3	2	2	2	1	1	0	0	0	0
372	0.49	0	1	0	0	2	3	2	2	2	1	1	1	0	0	0
373	0.57	1	0	0	1	4	4	2	2	2	1	0	0	0	0	0
374	0.46	0	1	0	0	3	3	2	2	2	1	1	1	1	0	1
375	0.45	1	1	0	0	3	2	2	2	2	0	1	0	0	0	0
376	0.12	1	1	1	1	3	3	2	2	2	0	1	0	0	1	1
377	0.18	1	1	1	0	3	3	2	3	2	0	0	1	0	1	0
378	0.41	1	1	0	0	1	3	2	3	2	0	1	1	0	1	0
379	0.9	1	0	0	0	3	3	2	2	2	1	1	0	0	0	0
380	0.44	1	1	0	0	3	2	2	3	2	1	1	0	0	0	0
381	0.44	1	1	0	0	2	2	2	2	2	0	1	0	0	1	0
382	0.72	1	0	0	0	3	3	2	2	2	1	1	0	1	1	1
383	0.81	1	0	0	1	2	3	2	2	2	1	1	0	0	0	1
384	0.28	1	1	0	0	1	2	2	3	2	1	1	0	0	0	1
385	0.87	1	0	0	1	3	2	2	2	2	1	1	1	0	0	1
386	0.53	1	0	0	1	1	2	2	2	2	1	1	0	0	0	1
387	0.45	1	1	1	1	1	4	2	2	2	1	1	0	1	0	0
388	0.49	1	1	0	1	1	4	2	2	2	1	0	0	0	0	1
389	0.53	0	1	0	0	3	3	2	2	2	0	0	1	0	0	0
390	0.5	1	0	1	0	1	3	2	3	2	0	1	0	0	0	0
391	0.5	1	0	0	1	3	3	2	2	2	1	1	0	0	1	1
392	0.68	1	0	0	0	3	2	2	2	2	0	1	0	0	1	1
393	0.52	1	0	0	1	3	3	2	2	0	0	0	0	0	0	0
394	0.19	1	1	1	1	4	3	2	2	2	1	0	0	0	1	1
395	0.53	1	1	0	1	2	3	2	3	0	1	1	0	0	0	1
396	0.25	1	1	0	1	3	3	2	2	2	1	0	0	0	0	1
397	0.95	1	1	0	0	3	3	2	2	2	1	1	0	0	0	1
398	0.52	1	0	0	0	3	2	2	2	2	0	1	0	0	0	1
399	0.64	1	1	0	1	1	3	2	2	2	1	1	0	1	0	1
400	0.31	1	0	0	1	3	3	2	3	2	0	1	0	0	0	1
401	0.29	1	1	1	0	1	3	2	3	2	0	1	0	0	0	0
402	0.4	1	0	0	0	3	2	2	2	2	0	1	0	0	0	0
403	0.32	1	1	0	0	1	2	2	2	2	1	1	0	0	1	1
404	0.3	1	1	0	1	1	3	2	2	2	1	0	0	0	0	0
405	0.22	1	1	1	0	3	2	2	2	2	0	1	0	0	1	0
406	0.78	1	1	0	1	3	3	2	2	2	0	0	0	0	1	1
407	0.21	1	1	1	0	3	2	2	3	2	0	1	0	0	1	0
408	0.21	0	1	1	0	2	4	2	2	0	0	0	0	0	0	1
409	0.44	0	1	0	0	1	2	2	2	2	1	1	1	0	1	1
410	0.38	0	0	1	1	1	4	2	2	2	1	0	0	0	0	1
411	0.45	1	1	0	1	3	3	2	2	2	0	1	0	0	0	0
412	0.6	1	0	1	0	2	2	2	2	2	1	1	0	0	1	1
413	0.61	1	1	0	1	1	3	2	2	2	1	1	0	0	1	1
414	0.36	1	1	0	0	1	3	2	3	2	0	1	0	0	1	0
415	0.55	1	1	0	1	3	2	2	2	2	1	1	0	0	0	1
416	0.51	1	1	0	0	3	3	2	2	2	1	1	0	1	0	0
417	0.45	0	1	1	0	3	2	2	2	0	1	1	0	0	0	0
418	0.83	0	1	0	1	1	2	2	2	0	1	0	0	0	1	1
419	0.42	1	1	0	0	3	4	2	2	2	1	0	1	0	0	1
420	0.87	1	1	0	1	1	3	2	3	2	1	1	1	0	0	1
421	0.37	1	1	0	0	3	2	2	3	2	1	1	1	0	0	0
422	0.84	1	1	0	1	4	3	2	2	2	1	0	0	0	0	1
423	0.56	0	1	0	0	2	3	2	3	2	0	1	1	0	0	0
424	0.37	1	1	0	0	1	2	2	2	2	1	1	0	0	1	0
425	0.3	1	1	0	1	1	4	2	2	2	1	1	0	1	1	1
426	0.58	1	0	1	0	4	3	2	2	2	1	0	0	0	1	1
427	0.59	0	0	1	1	1	3	2	2	0	1	1	0	0	0	0
428	0.41	1	1	0	0	3	3	2	3	2	0	1	1	0	1	0
429	0.32	1	1	0	0	2	3	2	3	2	0	0	0	0	0	0
430	0.89	1	0	0	1	2	3	2	2	2	1	1	0	1	0	1
431	0.26	1	1	1	0	2	2	2	3	2	1	1	0	0	0	0
432	0.59	1	1	0	1	3	3	2	3	2	1	0	0	0	0	1
433	0.44	0	1	0	0	1	3	2	2	2	1	1	0	0	0	1
434	0.36	1	0	1	0	3	2	2	2	2	0	1	0	0	0	0
435	0.15	1	1	1	0	3	3	2	2	2	1	1	0	1	1	1
436	0.34	0	1	0	1	3	3	2	2	2	1	1	0	0	0	0
437	0.45	1	0	1	0	3	2	2	2	2	1	1	0	1	1	1
438	0.61	1	0	0	1	1	3	2	1	2	1	1	0	0	1	1
439	0.65	1	1	0	1	3	3	2	2	2	1	0	0	0	1	1
440	0.36	1	1	1	0	1	2	2	2	2	0	1	0	0	0	0
441	0.75	1	0	0	1	1	3	2	3	2	1	0	0	1	1	1
442	0.41	1	1	0	1	2	3	2	2	2	0	0	1	0	0	1
443	0.25	1	1	0	1	3	3	2	2	2	0	1	0	1	1	0
444	0.49	0	1	0	0	2	2	2	2	2	0	1	0	0	1	0
445	0.65	0	1	0	1	3	3	2	2	2	1	1	0	1	1	1
446	0.53	1	0	0	0	3	2	2	2	2	1	1	0	0	1	0
447	0.53	1	1	0	0	3	3	2	2	2	1	1	0	0	1	1
448	0.43	1	1	0	1	3	3	2	2	2	1	0	0	1	0	1
449	0.23	1	1	1	0	3	2	2	3	2	1	1	1	0	1	0
450	0.23	0	1	0	0	3	2	2	2	2	1	1	0	0	0	0
451	0.16	1	1	1	0	3	3	2	2	2	1	1	0	0	1	0
452	0.53	0	1	0	1	3	4	2	2	2	1	1	0	1	0	1
453	0.64	1	1	0	1	3	3	2	2	2	1	1	0	1	0	1
454	0.19	0	1	1	0	2	2	2	2	2	0	1	0	0	0	0
455	0.54	1	1	0	0	3	2	2	3	2	0	1	0	1	0	1
456	0.4	0	1	0	1	3	3	2	2	2	0	0	0	0	0	0
457	0.51	1	0	0	0	3	3	2	1	2	1	0	0	1	0	0
458	0.11	1	1	1	0	2	3	2	2	2	0	0	0	0	0	0
459	0.31	1	1	0	0	1	3	2	2	2	1	0	0	0	0	0
460	0.22	1	0	0	0	3	3	2	2	2	1	0	0	0	1	1
461	0.83	1	0	0	0	2	3	2	2	2	1	1	0	1	1	1
462	0.49	1	1	0	1	3	3	2	3	2	1	1	1	0	1	1
463	0.79	1	1	0	1	3	3	2	3	2	1	1	0	0	0	1
464	0.44	1	1	0	0	2	3	2	2	2	1	1	0	0	0	0
465	0.72	1	1	0	0	1	3	2	2	2	1	1	0	1	1	0
466	0.81	1	1	0	1	2	3	2	2	2	1	0	0	1	0	1
467	0.43	1	0	0	0	1	2	2	2	2	1	1	0	0	1	0
468	0.45	1	0	0	0	1	3	2	2	2	1	0	0	0	0	0
469	0.31	1	1	0	0	1	2	2	2	2	0	1	0	0	1	0
470	0.29	1	1	0	0	3	2	2	2	2	0	0	0	0	0	0
471	0.26	1	1	0	0	2	2	2	3	0	0	1	0	0	0	0
472	0.62	1	0	0	0	3	3	2	2	2	1	1	0	0	0	1
473	0.2	1	1	1	1	1	3	2	2	2	0	0	1	0	0	0
474	0.25	1	1	0	1	2	3	2	2	2	1	0	0	0	1	1
475	0.29	1	1	1	0	3	2	2	2	2	1	1	0	0	1	0
476	0.8	0	0	0	1	3	3	2	2	2	1	0	0	0	0	1
477	0.42	1	1	0	1	3	3	2	2	2	1	1	0	0	1	0
478	0.59	1	1	0	0	3	2	2	2	2	1	1	1	1	1	0
479	0.36	1	1	0	1	2	3	2	2	2	1	1	0	0	0	0
480	0.15	1	1	0	0	3	2	2	2	2	0	1	0	0	0	0
481	0.75	1	1	0	1	1	4	1	2	2	1	1	0	1	1	1
482	0.6	1	1	0	0	2	2	2	3	2	1	1	0	0	1	0
483	0.75	1	0	0	1	3	3	2	2	2	1	1	0	1	0	1
484	0.11	1	1	1	1	1	4	2	2	2	0	1	0	1	1	1
485	0.84	1	1	0	0	1	3	2	2	0	1	1	1	0	0	0
486	0.64	0	1	0	1	4	3	2	2	2	1	0	1	1	1	1
487	0.24	0	1	0	1	3	2	2	2	2	1	1	0	0	0	1
488	0.79	0	1	0	1	3	3	2	2	2	1	1	0	1	1	1
489	0.54	1	1	0	1	2	3	2	2	2	1	1	0	0	0	0
490	0.69	1	1	0	1	1	4	2	2	2	1	1	0	0	0	0
491	0.48	1	0	0	0	3	2	2	2	2	0	1	0	0	0	0
492	0.3	0	1	1	1	2	3	2	2	2	0	1	1	0	0	0
493	0.95	0	0	0	1	1	3	2	2	2	1	1	1	1	0	1
494	0.3	1	1	0	1	3	2	2	3	2	1	1	0	1	0	0
495	0.5	0	1	1	1	1	3	2	3	0	1	1	0	0	0	0
496	0.9	1	0	0	1	3	4	2	2	2	1	0	0	1	0	1
497	0.6	1	0	0	0	2	3	2	2	2	1	1	0	1	0	1
498	0.35	1	0	0	0	2	3	2	2	2	1	0	0	0	0	1
499	0.43	0	1	0	0	3	3	2	2	2	1	1	0	1	0	1
500	0.49	1	0	0	1	4	4	2	2	2	1	0	0	0	1	1
501	0.65	0	1	0	1	4	4	2	2	2	0	0	0	1	0	0
502	0.2	1	1	0	0	3	2	2	3	2	1	1	0	0	1	1
503	0.54	1	1	0	1	1	3	2	2	2	1	1	0	0	1	1
504	0.46	0	1	0	1	4	4	1	2	0	1	0	1	1	1	1
505	0.43	1	1	0	1	3	2	2	2	2	1	1	1	0	0	0
506	0.26	0	1	1	0	2	3	2	2	0	0	0	1	0	0	0
507	0.23	0	1	1	1	1	3	2	2	2	1	1	1	0	1	0
508	0.35	1	0	0	1	2	3	2	2	2	1	0	0	0	0	0
509	0.97	1	0	0	1	2	3	2	2	2	1	1	0	0	0	1
510	0.29	1	1	1	0	2	3	2	2	2	1	1	0	0	0	0
511	0.49	1	1	0	1	2	3	2	2	2	1	1	1	0	1	1
512	0.16	1	1	0	0	1	2	2	2	2	1	1	0	0	1	0
513	0.67	1	1	0	1	1	3	2	2	2	1	1	1	0	1	1
514	0.27	1	1	1	1	2	2	2	3	2	1	1	0	1	0	0
515	0.76	1	1	0	1	3	4	2	2	2	1	0	0	0	1	1
516	0.71	1	1	0	0	1	3	2	2	2	1	1	0	0	1	1
517	0.8	0	1	0	1	3	3	2	2	2	1	1	1	1	1	1
518	0.33	1	1	0	1	3	2	2	3	2	0	0	0	0	0	0
519	0.88	1	1	0	0	3	4	2	2	2	1	1	0	1	1	1
520	0.27	1	1	0	1	3	3	2	3	2	0	1	0	0	1	1
521	0.63	1	1	0	1	1	3	2	3	2	1	0	1	0	0	1
522	0.34	1	1	0	1	1	3	2	3	2	0	1	1	0	0	1
523	0.76	0	1	0	1	2	3	2	2	2	1	1	1	0	0	1
524	0.19	0	1	1	0	2	3	2	2	2	1	1	1	1	0	0
525	0.72	1	1	0	0	2	2	2	2	2	1	1	0	0	1	1
526	0.79	1	0	0	1	1	3	2	2	2	0	0	0	0	1	1
527	0.55	1	1	0	1	3	3	2	2	2	0	1	0	1	1	1
528	0.66	0	1	0	1	2	3	2	2	2	1	1	1	0	1	1
529	0.39	0	1	0	0	3	2	2	3	2	0	1	1	0	0	0
530	0.9	1	1	0	0	1	3	2	2	0	1	1	0	0	0	1
531	0.46	1	1	0	1	3	3	2	3	2	1	1	1	1	1	1
532	0.54	1	1	0	0	1	1	2	2	2	0	1	0	0	1	0
533	0.46	1	0	0	1	2	3	2	2	2	1	0	0	0	0	0
534	0.76	1	1	0	1	1	3	2	2	2	1	0	0	1	1	1
535	0.73	1	1	0	1	3	3	2	2	2	1	1	1	1	1	1
536	0.46	1	1	0	1	3	3	2	2	2	1	1	0	1	1	1
537	0.65	1	0	0	0	1	2	2	3	2	1	1	0	0	0	1
538	0.83	1	1	0	1	4	3	2	2	2	1	0	1	1	1	0
539	0.52	1	1	0	1	3	3	2	3	2	0	0	0	0	0	0
540	0.53	1	1	0	1	2	2	2	2	2	1	1	0	0	0	1
541	0.2	1	1	0	0	3	2	2	2	2	1	1	0	0	0	0
542	0.34	1	1	0	0	3	2	2	3	2	1	0	0	0	1	0
543	0.67	0	0	0	1	3	3	2	3	2	0	1	1	0	1	1
544	0.51	1	1	0	1	3	4	2	1	2	1	1	0	1	0	1
545	0.34	1	1	0	0	1	3	2	3	2	1	1	0	0	1	1
546	0.51	1	0	0	1	3	2	2	2	2	0	1	0	0	0	1
547	0.3	0	1	0	0	3	4	2	2	2	1	0	1	0	0	1
548	0.43	1	0	0	0	1	3	2	2	2	0	1	0	0	0	0
549	0.94	0	1	0	1	3	3	2	2	2	1	0	1	0	0	1
550	0.9	1	0	0	1	2	3	2	2	2	1	1	0	0	0	1
551	0.8	1	1	0	0	3	3	2	2	2	1	0	0	0	1	1
552	0.57	1	1	0	1	3	3	2	2	2	1	1	0	0	0	1
553	0.78	1	0	0	1	1	3	2	2	2	0	1	0	1	0	0
554	0.24	1	1	1	0	1	3	2	3	2	0	1	0	0	1	0
555	0.39	1	0	0	0	3	3	2	2	2	1	1	0	0	0	1
556	0.45	1	0	1	0	1	3	2	2	2	1	1	0	0	0	0
557	0.24	1	1	0	1	2	3	2	2	2	0	0	0	0	0	0
558	0.58	1	1	0	1	4	3	2	2	2	1	0	0	0	1	1
559	0.37	1	1	0	0	1	3	2	3	2	1	0	0	0	1	0
560	0.66	1	1	0	0	1	3	2	2	2	1	1	0	0	0	0
561	0.32	1	1	0	0	1	3	2	2	2	0	0	0	0	1	0
562	0.37	1	1	1	1	2	3	2	2	2	1	1	0	1	0	0
563	0.57	1	1	0	0	1	2	2	2	2	1	1	1	0	1	1
564	0.49	1	1	0	1	3	2	2	3	0	0	0	0	0	0	1
565	0.98	0	1	0	1	3	4	2	2	2	1	1	0	1	1	1
566	0.3	1	1	0	0	3	1	2	2	2	1	1	0	0	0	1
567	0.36	1	1	0	0	1	3	2	2	2	1	1	0	0	0	1
568	0.78	0	1	0	1	3	4	2	2	2	1	0	1	1	0	1
569	0.58	1	1	0	0	1	3	2	2	2	1	1	0	0	0	0
570	0.74	1	0	0	0	3	3	2	2	2	1	1	0	0	0	1
571	0.77	1	0	0	0	2	3	2	2	2	1	1	0	0	1	0
572	0.39	1	1	1	0	3	2	2	2	2	1	1	1	0	0	0
573	0.55	1	0	0	1	2	3	2	2	2	1	1	0	1	0	1
574	0.52	1	1	0	1	2	2	2	2	2	1	1	0	0	1	1
575	0.29	1	1	0	1	1	2	2	2	2	1	1	1	0	0	0
576	0.99	0	0	0	1	3	3	2	2	2	1	0	1	1	0	1
577	0.41	1	0	0	0	3	2	2	3	2	1	1	0	0	0	1
578	0.25	1	1	0	0	2	2	2	2	2	1	1	0	0	0	0
579	0.35	1	1	0	1	2	4	2	2	2	1	0	0	0	1	1
580	0.36	1	0	1	1	2	2	2	3	2	1	1	0	0	1	1
581	0.52	1	1	0	0	3	3	2	2	2	1	1	1	1	1	1
582	0.15	1	1	0	0	2	2	2	3	2	1	0	0	0	0	0
583	0.82	0	0	0	0	3	3	2	2	2	1	1	0	1	0	0
584	0.59	1	1	0	1	3	2	2	2	2	1	1	0	0	0	1
585	0.64	0	1	0	1	3	3	2	2	2	1	0	0	0	0	1
586	0.51	1	1	0	1	2	3	2	2	2	1	1	0	1	1	0
587	0.53	1	0	0	0	3	2	2	3	2	1	1	0	1	1	0
588	0.66	0	1	0	1	3	4	2	2	2	1	0	0	1	0	1
589	0.74	0	1	0	1	3	3	2	2	2	1	1	0	1	0	1
590	0.55	1	1	0	0	1	2	2	3	2	0	1	0	1	0	0
591	0.42	1	0	0	0	1	3	2	2	2	1	0	0	0	1	0
592	0.87	0	1	0	1	3	4	2	2	2	1	0	1	1	1	1
593	0.42	1	0	0	0	2	3	2	2	2	1	0	0	0	0	0
594	0.25	1	1	1	1	2	4	2	2	2	1	0	0	0	0	1
595	0.27	1	1	1	1	3	3	2	2	2	1	1	0	0	1	1
596	0.57	1	1	0	1	3	2	2	2	2	1	1	1	0	0	1
597	0.48	0	1	0	1	3	2	2	2	2	1	1	0	0	1	1
598	0.96	0	1	0	1	1	3	2	2	0	1	1	1	1	0	1
599	0.46	0	0	0	0	3	2	2	3	0	0	1	0	0	0	0
600	0.48	1	1	0	1	1	2	2	2	2	1	1	1	0	0	0
601	0.31	0	1	0	1	3	3	2	3	2	1	1	0	1	1	1
602	0.48	1	1	0	0	3	2	2	2	2	0	1	0	0	0	0
603	0.59	1	1	0	1	1	2	2	2	2	1	1	0	0	1	1
604	0.63	1	1	0	1	3	4	2	2	2	1	0	1	0	0	1
605	0.36	1	1	0	0	3	2	2	2	2	1	1	0	0	0	1
606	0.51	0	1	0	0	2	2	2	2	2	1	1	0	0	1	0
607	0.81	1	1	0	1	1	4	2	2	2	1	0	1	1	0	1
608	0.31	1	1	1	0	3	3	2	2	2	1	0	0	0	1	0
609	0.41	1	1	0	0	2	2	2	2	2	1	1	0	0	0	0
610	0.47	1	1	0	1	4	2	2	3	2	1	1	1	0	1	0
611	0.7	1	0	0	0	3	2	2	2	2	1	1	0	0	0	1
612	0.18	1	1	1	1	2	3	2	2	2	1	1	0	0	0	1
613	0.6	1	1	0	1	3	3	2	3	2	1	1	0	0	1	1
614	0.28	1	1	0	1	2	3	2	2	2	1	1	0	0	0	1
615	0.71	1	0	0	1	3	3	2	2	2	1	0	0	0	1	1
616	0.41	1	1	0	1	1	2	2	2	2	1	1	1	1	1	1
617	0.52	1	1	0	0	1	3	2	2	2	1	1	0	0	0	0
618	0.46	1	1	0	0	2	3	2	2	2	1	0	0	0	0	1
619	0.47	1	1	0	0	1	4	2	2	2	1	0	0	0	1	0
620	0.38	1	1	0	1	3	2	2	3	2	1	1	1	0	0	1
621	0.35	1	1	1	1	3	3	2	3	2	1	1	0	1	1	1
622	0.51	1	1	0	1	3	2	2	3	2	0	1	0	0	0	1
623	0.63	1	0	1	1	3	3	2	2	2	0	1	0	0	1	1
624	0.46	1	1	1	0	3	3	2	3	2	1	1	0	0	0	0
625	0.23	1	1	0	0	2	2	2	3	2	1	1	1	0	1	0
626	0.65	1	0	0	1	2	3	2	3	2	1	0	0	0	1	1
627	0.82	1	0	0	1	1	3	2	2	2	0	1	1	0	1	1
628	0.98	0	1	0	1	1	3	2	2	2	1	1	1	1	0	1
629	0.68	1	1	0	1	2	3	2	2	2	1	1	0	0	0	1
630	0.54	1	1	0	1	1	4	2	3	2	0	0	0	0	0	0
631	0.39	1	1	0	1	3	3	2	3	2	1	1	0	1	1	0
632	0.22	0	1	1	0	3	2	2	2	2	1	1	0	0	0	1
633	0.44	1	1	0	0	2	3	1	2	0	1	0	0	0	0	1
634	0.35	1	0	1	1	3	4	2	3	2	1	0	0	0	0	0
635	0.89	0	1	0	1	4	4	2	2	0	1	0	1	1	0	1
636	0.7	1	0	0	1	4	3	2	2	2	1	0	0	0	1	1
637	0.58	1	0	0	0	2	3	2	3	2	1	1	0	1	1	1
638	0.42	1	1	0	0	3	2	2	2	2	0	1	0	0	1	0
639	0.56	1	1	0	1	3	3	2	2	2	1	0	0	1	0	1
640	0.39	0	1	0	1	1	2	2	2	0	1	1	0	0	1	0
641	0.37	1	1	0	0	3	2	2	3	2	0	1	0	0	0	0
642	0.4	1	0	0	0	2	3	2	2	2	1	0	0	0	0	0
643	0.4	0	0	0	0	1	2	2	2	2	1	1	1	0	1	1
644	0.31	1	1	0	0	3	2	2	3	2	1	1	0	0	0	0
645	0.5	0	1	0	1	3	3	2	2	2	1	1	1	1	0	1
646	0.49	1	1	0	0	1	3	2	2	2	1	0	0	0	1	0
647	0.56	1	1	0	0	1	3	2	2	0	1	1	0	0	1	1
648	0.46	0	0	0	0	2	3	2	2	2	1	1	0	0	0	0
649	0.12	1	1	1	0	3	4	2	3	2	1	0	0	0	1	1
650	0.4	1	1	0	0	3	3	2	2	0	1	1	0	0	0	1
651	0.31	1	0	1	0	3	3	2	2	2	0	1	0	0	0	0
652	0.38	1	0	1	1	3	3	2	2	2	1	1	1	1	1	1
653	0.46	1	0	0	1	1	4	2	2	2	1	1	0	0	0	0
654	0.3	1	1	0	1	3	3	2	3	2	0	1	0	0	0	0
655	0.93	1	1	0	0	1	3	2	2	2	1	1	1	1	0	1
656	0.33	1	1	0	0	1	3	2	3	2	1	1	0	1	0	0
657	0.4	1	0	1	0	3	3	2	3	2	1	1	0	0	0	0
658	0.53	1	1	0	0	2	2	2	2	2	1	1	1	0	0	0
659	0.46	1	1	0	1	3	2	2	2	2	1	1	0	1	0	0
660	0.56	1	1	0	0	3	2	2	2	2	1	1	0	0	0	0
661	0.49	1	1	0	1	2	4	2	2	2	1	0	1	1	1	1
662	0.13	0	1	1	0	4	2	2	2	2	1	1	0	0	1	0
663	0.5	0	0	0	0	3	3	2	3	0	0	0	0	0	0	1
664	0.67	1	1	0	0	1	3	2	3	2	1	0	0	1	0	1
665	0.51	1	0	0	1	1	3	2	2	2	1	0	0	0	1	1
666	0.57	1	1	0	0	1	3	2	3	2	1	1	1	0	1	0
667	0.45	1	1	0	0	3	3	2	2	2	0	1	0	0	1	0
668	0.34	1	1	0	0	3	3	2	2	2	1	1	0	0	1	0
669	0.18	1	1	1	0	3	3	2	3	2	1	1	1	0	1	0
670	0.38	1	1	0	1	1	3	2	3	2	1	1	1	0	1	0
671	0.51	1	1	0	1	1	2	2	2	2	1	1	0	0	0	0
672	0.5	1	0	0	0	1	3	2	2	2	1	1	0	0	1	1
673	0.31	1	1	0	0	1	2	2	2	2	1	1	0	0	0	1
674	0.4	1	1	0	0	1	2	2	2	2	0	1	0	0	0	1
675	0.66	0	1	0	0	3	2	2	2	2	1	1	0	0	1	1
676	0.77	1	0	0	1	1	3	2	3	2	1	1	0	0	0	1
677	0.48	1	0	0	0	1	2	2	3	2	1	1	0	0	1	1
678	0.1	1	1	0	1	2	4	1	2	0	1	0	1	0	0	0
679	0.28	1	1	0	1	2	3	2	2	0	1	0	0	0	1	1
680	0.58	0	0	0	1	3	3	2	2	2	0	1	0	1	0	1
681	0.29	1	1	1	0	2	3	2	2	2	1	1	0	1	0	0
682	0.64	1	0	0	1	3	4	1	2	2	1	0	0	0	1	1
683	0.89	1	1	0	1	2	4	2	2	2	1	1	0	0	0	0
684	0.63	1	1	0	1	3	3	2	2	2	1	0	0	1	0	1
685	0.32	1	1	0	1	3	3	2	3	2	1	1	0	0	1	0
686	0.24	1	1	1	1	3	2	2	2	2	1	1	0	0	1	0
687	0.53	1	1	0	1	1	4	2	3	2	0	0	1	1	0	1
688	0.69	1	1	0	1	3	2	2	3	2	1	1	1	0	0	1
689	0.54	1	1	0	1	3	3	2	2	2	1	1	0	0	1	1
690	0.29	1	1	1	1	1	3	2	2	2	1	1	0	0	0	0
691	0.25	1	1	1	0	3	3	2	2	2	1	0	1	0	1	0
692	0.55	1	0	0	0	2	3	2	2	2	0	0	0	0	0	0
693	0.19	1	1	0	0	2	2	2	3	2	1	1	1	0	1	0
694	0.58	1	0	0	1	2	4	2	2	2	1	1	0	0	0	0
695	0.57	1	1	0	1	1	3	2	2	0	1	1	0	0	0	1
696	0.78	1	1	0	1	2	4	2	2	2	1	0	1	1	1	1
697	0.43	1	1	0	0	1	3	2	2	2	1	1	0	0	1	1
698	0.38	1	1	0	1	2	3	2	3	2	0	0	0	0	1	0
699	0.47	0	1	0	1	3	2	2	2	2	1	1	1	0	1	1
700	0.33	1	1	1	0	3	3	2	2	2	1	1	0	0	1	0
701	0.29	0	1	0	0	3	3	2	2	0	1	1	1	0	0	0
702	0.4	1	1	0	0	3	2	2	2	2	1	1	1	0	1	0
703	0.96	1	0	0	1	3	3	2	2	2	1	1	0	0	0	1
704	0.47	1	1	0	0	2	1	2	2	2	0	1	0	0	1	1
705	0.51	0	1	0	0	3	3	2	2	2	1	1	1	0	0	0
706	0.37	1	1	1	1	2	3	2	3	2	1	0	0	1	1	1
707	0.72	1	0	0	1	3	3	2	2	2	1	0	0	0	1	1
708	0.52	1	0	0	0	3	2	2	2	2	0	1	0	0	1	0
709	0.67	1	1	0	0	2	2	2	2	2	1	0	1	0	0	0
710	0.49	0	0	0	0	2	3	2	2	2	1	1	0	0	0	1
711	0.27	0	1	0	1	2	3	2	2	2	1	1	0	1	0	0
712	0.1	1	1	1	0	1	3	2	2	2	1	0	0	0	1	0
713	0.84	1	0	1	0	1	3	2	1	2	1	0	0	0	0	0
714	0.37	1	1	0	0	3	3	2	3	2	1	1	1	0	1	0
715	0.41	0	0	1	1	2	3	2	2	2	1	0	0	1	1	0
716	0.47	1	1	0	0	3	1	2	2	2	1	1	0	0	0	0
717	0.6	1	1	0	1	3	3	2	2	2	1	0	0	1	1	1
718	0.46	1	0	0	0	2	4	2	2	2	1	1	0	1	1	1
719	0.14	1	1	1	0	1	2	2	3	2	1	1	0	0	0	1
720	0.35	0	1	1	1	1	3	2	3	2	0	0	1	0	0	0
721	0.47	1	1	0	1	3	3	2	2	2	1	1	1	0	0	1
722	0.95	1	1	0	1	1	2	2	2	2	1	0	1	1	0	1
723	0.36	1	1	0	1	1	2	2	2	2	1	1	0	0	0	1
724	0.24	1	1	0	0	3	2	2	3	2	0	1	0	0	0	0
725	0.54	1	1	0	1	1	3	2	2	2	1	1	0	0	1	0
726	0.15	0	1	1	0	3	2	2	2	2	1	1	0	0	0	0
727	0.42	1	1	0	1	3	4	2	2	2	1	0	0	1	1	0
728	0.55	0	1	0	0	1	3	2	2	0	1	1	0	0	1	1
729	0.29	1	1	1	1	3	3	2	2	2	1	0	0	0	0	1
730	0.72	0	1	0	1	3	3	2	2	2	1	1	1	1	0	1
731	0.53	1	0	0	1	2	4	2	2	2	1	1	1	0	1	1
732	0.97	1	1	0	1	2	3	2	2	2	1	1	0	1	1	0
733	0.86	1	0	0	1	1	3	2	2	2	1	0	0	0	1	1
734	0.25	0	1	0	0	2	2	2	2	2	1	1	1	0	0	0
735	0.21	0	1	1	1	3	2	2	3	0	0	1	1	0	0	0
736	0.5	1	1	0	0	2	2	2	2	2	1	0	0	0	1	1
737	0.78	1	0	0	1	1	3	2	2	2	1	1	0	0	0	1
738	0.55	1	1	0	1	2	4	2	2	2	1	0	0	0	0	1
739	0.66	1	1	0	1	1	3	2	3	2	1	1	0	0	0	0
740	1	1	1	0	1	2	4	2	2	2	1	1	0	1	1	1
741	0.47	1	1	0	0	2	2	2	2	2	1	1	0	0	1	1
742	0.68	1	0	0	0	1	2	2	1	2	1	1	0	0	1	0
743	0.33	1	1	0	1	3	4	2	2	2	1	0	0	1	1	1
744	0.15	0	1	0	0	2	2	2	2	0	1	1	0	0	0	0
745	0.19	0	1	0	0	1	3	2	2	0	0	1	1	0	0	0
746	0.5	1	1	0	1	1	3	2	2	2	1	1	0	1	1	1
747	0.43	1	0	0	0	2	3	2	2	2	0	1	0	0	0	0
748	0.26	1	0	1	1	1	3	2	2	2	1	1	0	0	1	1
749	0.42	1	1	0	1	1	4	2	3	2	0	1	1	0	0	0
750	0.27	1	1	0	1	3	2	2	2	2	0	1	0	0	0	1
751	0.88	1	1	0	0	1	3	2	2	2	1	0	0	0	0	0
752	0.26	0	0	1	0	1	2	2	2	2	1	0	0	1	1	1
753	0.66	1	1	0	0	1	2	2	3	2	1	1	0	0	1	0
754	0.54	1	1	0	0	3	3	2	2	2	0	1	1	0	0	0
755	0.37	1	1	0	1	2	3	2	2	2	0	1	0	0	1	0
756	0.28	0	1	0	1	4	2	2	2	2	0	1	0	0	1	0
757	0.55	1	0	0	0	3	2	2	2	2	0	1	0	0	0	0
758	0.46	1	1	0	1	1	3	2	2	2	1	1	0	1	0	0
759	0.43	1	1	0	0	2	3	2	2	2	0	1	0	0	1	0
760	0.39	1	1	0	0	2	3	2	2	2	1	1	0	0	0	1
761	0.38	1	1	1	1	2	2	2	2	2	1	1	1	0	1	1
762	0.75	1	1	0	0	1	3	2	2	2	1	1	0	0	0	0
763	0.72	1	1	0	1	1	3	2	2	2	1	1	0	0	1	0
764	0.43	1	1	0	0	2	2	2	2	2	0	0	0	0	1	0
765	0.4	0	1	0	1	3	3	2	2	2	1	1	0	0	0	1
766	0.25	1	1	0	0	1	3	2	2	2	1	0	0	0	0	0
767	0.25	1	1	0	0	3	1	2	2	2	1	1	0	0	1	0
768	0.66	1	1	0	1	2	4	2	2	2	1	0	0	0	1	1
769	0.91	0	1	0	1	2	4	2	2	2	1	1	1	0	0	0
770	0.43	1	1	1	1	3	3	2	3	2	1	0	0	0	0	0
771	0.17	1	1	0	0	2	4	2	3	2	1	0	0	0	0	0
772	0.52	1	1	0	1	4	2	2	2	2	1	1	1	0	1	1
773	0.51	1	1	0	0	3	2	2	2	2	0	1	0	0	0	0
774	0.45	0	1	0	1	1	3	2	3	0	0	1	0	1	0	1
775	0.54	0	1	0	1	4	3	2	2	2	0	0	0	1	1	1
776	0.86	1	1	0	1	2	4	2	2	2	1	1	1	0	1	1
777	0.37	1	1	1	1	4	3	2	2	2	1	0	0	0	0	0
778	0.47	1	0	0	0	3	2	2	3	2	0	1	0	0	0	0
779	0.38	1	1	0	0	3	2	2	3	2	0	1	0	0	0	0
780	0.9	0	1	0	0	1	3	2	2	2	1	1	0	1	1	1
781	0.52	1	1	0	1	1	2	2	2	2	1	1	0	0	0	1
782	0.41	0	1	1	0	3	3	2	3	2	1	1	1	1	0	0
783	0.45	0	1	0	1	1	3	2	2	2	1	0	0	0	1	0
784	0.47	1	0	1	1	3	3	2	3	2	1	1	0	0	1	1
785	0.27	0	1	1	1	3	2	2	3	2	0	1	0	0	0	0
786	0.26	1	1	0	0	3	3	2	3	2	0	1	0	0	0	0
787	0.28	1	1	1	1	2	4	2	2	2	1	0	0	1	0	1
788	0.58	0	1	0	1	3	3	2	3	2	0	1	1	0	1	1
789	0.55	1	0	0	0	3	3	2	2	2	1	1	0	0	0	0
790	0.43	1	1	0	0	3	2	2	2	2	1	1	1	0	0	0
791	0.53	1	0	0	0	3	2	2	2	2	0	0	0	0	0	0
792	0.42	1	0	0	1	2	4	2	3	2	1	0	0	0	0	0
793	0.9	1	1	0	1	2	4	2	2	2	1	0	0	1	0	1
794	0.66	0	1	0	1	1	4	2	2	2	1	0	0	1	0	1
795	0.27	1	1	1	1	2	3	2	2	0	1	1	0	0	0	1
796	0.83	1	1	0	1	1	4	2	2	2	1	0	0	1	0	0
797	0.32	1	1	0	0	3	3	2	3	2	1	1	1	0	1	0
798	0.52	1	1	0	0	1	3	2	2	2	1	1	1	0	0	0
799	0.39	0	0	0	1	3	2	2	2	2	1	1	1	0	0	0
800	0.72	1	0	0	1	2	2	2	3	2	1	0	0	0	0	1
801	0.62	1	1	0	1	3	3	2	3	2	1	1	1	0	1	1
802	0.67	0	1	0	0	1	3	2	2	2	1	1	0	1	1	1
803	0.32	1	1	0	0	1	2	2	3	2	0	1	0	0	0	0
804	0.2	1	0	1	1	2	3	2	2	2	1	1	0	0	1	1
805	0.31	1	1	0	0	2	2	2	2	2	1	1	1	0	0	0
806	0.49	1	1	0	0	2	3	2	2	2	0	1	0	1	1	1
807	0.55	1	1	0	1	2	3	2	2	2	1	0	0	1	0	1
808	0.88	0	1	0	1	1	3	2	2	2	1	0	0	1	1	1
809	0.3	1	1	0	0	3	2	2	2	2	0	1	0	0	0	0
810	0.21	1	1	1	0	1	2	2	2	2	0	1	0	0	0	0
811	0.57	1	1	0	0	2	2	2	3	2	1	1	0	0	0	1
812	0.42	1	1	0	1	2	2	2	3	0	0	0	1	0	0	0
813	0.56	1	0	0	1	1	3	2	2	2	0	1	0	0	0	1
814	0.48	1	1	0	0	3	4	2	2	2	0	0	0	0	0	0
815	0.29	1	1	0	0	2	2	2	2	2	1	1	1	0	0	0
816	0.19	1	1	1	0	3	4	1	3	2	1	0	0	0	0	0
817	0.48	1	1	0	0	1	2	2	2	2	0	1	0	0	1	0
818	0.54	1	0	0	0	3	2	2	2	2	1	1	0	0	1	0
819	0.54	1	0	0	0	2	3	2	2	2	1	1	0	0	1	1
820	0.79	1	1	0	1	1	3	2	3	2	1	0	1	1	0	1
821	0.44	1	1	0	0	2	2	2	3	2	1	0	0	0	0	0
822	0.89	1	1	0	1	2	4	2	2	2	1	0	0	1	0	1
823	0.88	0	1	0	1	3	3	2	2	2	1	0	0	1	0	1
824	0.44	0	1	0	1	2	3	2	2	2	1	1	0	1	1	1
825	0.53	1	1	0	0	3	3	2	2	2	0	0	0	0	0	0
826	0.54	1	1	0	1	3	3	2	2	2	1	1	0	1	0	0
827	0.77	0	0	0	1	1	3	2	2	2	1	1	0	1	1	0
828	0.54	1	1	0	0	3	4	2	2	2	1	1	0	1	0	0
829	0.81	1	1	0	0	1	3	2	3	2	1	1	0	1	0	1
830	0.37	1	1	0	0	1	2	2	2	2	1	0	0	0	0	1
831	0.61	1	0	0	0	3	2	2	2	2	0	1	0	0	1	0
832	0.65	0	1	0	1	1	3	2	2	2	1	1	0	0	1	1
833	0.43	1	1	0	1	3	3	2	3	2	1	1	0	0	0	0
834	0.84	1	0	0	1	2	4	2	2	2	0	0	0	1	0	1
835	0.12	1	1	1	1	4	3	2	2	2	0	0	0	0	0	0
836	0.79	1	0	0	1	4	3	2	2	2	1	0	0	0	1	1
837	0.35	1	1	0	1	1	4	2	2	2	1	1	0	0	1	1
838	0.38	1	1	0	0	1	3	2	3	2	0	1	0	0	0	0
839	0.76	1	1	0	1	1	4	2	2	2	1	1	0	0	0	1
840	0.52	1	1	0	1	2	3	2	2	0	1	1	0	0	0	1
841	0.7	1	0	0	0	3	3	2	2	2	1	1	0	0	0	1
842	0.41	1	1	0	0	3	2	2	2	2	1	0	0	0	0	0
843	0.3	1	0	0	0	1	4	2	2	2	1	0	0	0	0	0
844	0.2	1	1	1	1	2	2	2	3	2	1	1	0	0	0	1
845	0.81	1	1	0	1	1	2	2	2	2	1	1	0	0	0	1
846	0.31	0	1	1	1	1	4	2	2	2	1	0	0	1	0	0
847	0.56	1	1	0	1	3	2	2	2	2	1	1	0	0	0	1
848	0.4	0	1	0	1	3	3	2	2	2	1	1	0	1	0	1
849	0.52	1	0	0	0	3	3	2	2	2	1	1	0	1	1	1
850	0.42	1	1	0	1	2	3	2	3	2	1	1	0	0	1	0
851	0.49	1	1	0	1	1	3	2	3	2	1	1	0	0	1	0
852	0.76	1	0	0	1	1	4	2	2	2	1	1	0	1	0	1
853	0.6	1	0	0	1	1	3	2	2	2	1	1	0	0	0	1
854	0.19	1	1	0	1	2	4	2	2	0	1	0	0	1	1	1
855	0.42	1	1	1	1	3	3	2	2	2	1	1	1	0	0	0
856	0.34	1	1	1	0	2	4	2	2	2	1	0	0	1	1	0
857	0.42	0	1	0	0	2	2	2	2	2	1	1	1	0	0	1
858	0.75	0	1	0	1	1	3	2	2	2	1	1	0	1	1	1
859	0.58	1	1	0	1	1	3	2	2	2	1	1	1	0	0	1
860	0.36	1	1	0	0	1	2	2	3	2	0	1	0	0	1	0
861	0.41	1	1	0	0	2	3	2	2	2	1	0	0	0	1	0
862	0.54	0	0	0	1	1	3	2	2	2	1	1	0	0	0	0
863	0.59	1	1	0	0	2	3	2	2	2	1	0	0	0	1	0
864	0.98	1	1	0	0	1	4	2	2	2	1	1	1	1	0	1
865	0.7	1	1	0	1	2	4	2	2	2	1	0	0	0	0	1
866	0.42	1	1	0	0	3	3	2	2	2	1	1	1	1	0	1
867	0.3	1	1	1	1	3	3	2	2	2	1	1	0	1	0	1
868	0.42	1	1	0	0	1	3	2	2	2	1	0	0	0	0	0
869	0.47	1	0	0	0	1	3	2	2	2	1	0	0	0	0	0
870	0.21	1	1	1	1	2	3	2	2	2	1	1	0	0	0	1
871	0.36	1	1	0	1	2	3	2	3	2	1	1	1	0	0	0
872	0.6	1	1	0	0	3	3	2	2	2	0	1	0	0	0	0
873	0.8	0	0	0	1	4	3	2	2	2	1	0	0	0	1	1
874	0.81	1	1	0	1	1	4	2	2	0	1	1	0	1	0	1
875	0.61	0	1	0	1	1	4	2	2	2	1	1	1	1	1	1
876	0.92	0	1	0	1	3	4	2	2	2	1	0	0	0	0	1
877	0.97	1	1	0	1	3	3	2	2	2	1	1	1	1	0	1
878	0.22	0	1	0	1	1	2	2	2	2	1	1	0	0	0	1
879	0.44	1	1	0	0	2	3	2	3	2	0	1	1	0	0	0
880	0.75	1	0	0	0	3	3	2	2	2	1	1	1	1	1	1
881	0.28	0	1	1	1	4	4	2	3	2	1	0	1	1	0	1
882	0.45	1	1	0	1	4	2	2	3	2	1	0	0	0	1	0
883	0.14	1	1	1	0	1	4	2	2	2	1	0	0	0	0	0
884	0.36	1	1	0	1	1	4	2	2	2	1	0	0	1	1	1
885	0.87	1	1	0	1	3	3	2	2	2	1	0	0	1	0	1
886	0.44	1	0	1	0	2	3	2	2	2	1	1	0	0	0	0
887	0.81	1	0	0	0	3	3	2	2	2	1	1	0	1	0	1
888	0.53	1	1	0	1	3	3	2	3	0	1	0	0	0	0	1
889	0.3	1	1	0	0	3	4	2	2	2	1	1	0	1	0	1
890	0.35	1	1	0	0	2	3	2	2	2	1	0	1	0	0	1
891	0.11	1	1	1	0	1	2	2	2	2	1	1	0	0	1	1
892	0.35	0	1	0	1	1	3	2	2	0	0	0	0	0	1	0
893	0.42	1	1	0	0	1	2	2	2	2	1	1	0	0	1	0
894	0.3	1	1	0	1	2	3	2	2	2	1	0	0	0	0	0
895	0.29	1	1	1	1	1	3	2	2	2	1	1	0	0	1	0
896	0.57	1	1	0	1	3	3	2	2	2	1	1	0	0	1	0
897	0.51	1	1	0	1	4	3	2	2	2	1	1	0	0	1	0
898	0.41	0	1	0	0	1	2	2	2	2	1	1	0	0	0	0
899	0.42	0	1	0	1	3	3	2	2	2	1	1	0	1	0	0
900	0.47	0	1	0	1	2	3	2	2	0	1	1	0	0	0	0
901	0.5	1	1	0	1	1	2	2	2	2	1	1	0	0	0	0
902	0.6	1	0	0	0	3	2	2	3	2	1	1	0	0	1	1
903	0.43	1	0	0	1	2	4	2	2	2	1	0	0	1	1	1
904	0.26	1	1	0	1	2	3	2	3	2	1	1	1	0	1	0
905	0.32	1	1	0	0	3	2	2	3	2	1	1	0	0	0	0
906	0.8	0	1	0	1	1	4	2	2	2	1	1	0	1	1	1
907	0.38	1	1	0	0	2	2	2	2	2	1	1	0	0	0	0
908	0.37	1	1	0	1	1	2	2	2	2	1	1	0	0	1	0
909	0.34	1	1	0	0	1	3	2	2	2	1	1	0	0	0	0
910	0.74	1	0	0	0	1	3	2	2	2	1	1	0	1	1	1
911	0.71	0	1	0	1	1	4	2	2	2	1	1	1	1	1	1
912	0.76	1	0	0	1	3	3	2	2	2	0	1	0	1	1	1
913	0.38	1	1	0	0	2	3	2	2	2	1	0	0	0	0	0
914	0.31	1	1	0	1	4	4	2	3	2	1	0	0	0	1	1
915	0.57	1	0	0	0	2	2	2	2	2	0	0	0	0	1	1
916	0.93	1	1	0	0	3	3	2	2	2	1	1	1	1	0	1
917	0.22	0	1	0	0	3	2	2	2	2	0	0	1	1	0	0
918	0.6	1	1	0	1	1	3	2	2	2	1	0	0	0	1	1
919	0.37	1	1	0	0	2	2	2	2	2	1	0	0	0	1	1
920	0.48	1	1	0	0	1	2	2	3	2	1	1	0	0	1	0
921	0.47	1	1	0	0	2	3	2	2	2	1	0	1	0	1	1
922	0.42	1	1	0	1	4	3	2	2	2	1	1	0	1	1	1
923	0.16	0	1	1	0	1	2	2	3	2	1	1	0	0	0	0
924	0.47	1	1	0	1	2	2	2	2	2	1	1	0	0	0	1
925	0.73	1	1	0	1	3	2	2	2	2	1	0	0	0	0	1
926	0.5	0	1	0	1	1	3	2	2	2	1	1	0	1	0	0
927	0.22	0	1	0	1	4	3	2	2	2	1	1	0	0	0	0
928	0.26	1	1	0	0	3	2	2	2	2	1	1	1	1	1	0
929	0.35	1	1	0	1	3	3	2	3	2	1	1	0	1	0	1
930	0.52	1	0	1	0	2	4	2	2	2	1	1	0	0	0	1
931	0.62	1	1	0	1	3	2	2	3	2	1	1	0	1	0	1
932	0.39	1	1	0	1	3	2	2	2	2	0	1	1	0	0	1
933	0.42	1	1	0	0	3	2	2	2	2	1	1	0	0	1	0
934	0.37	0	0	0	1	3	2	2	3	2	1	1	0	0	1	1
935	0.83	1	0	0	1	3	3	2	2	2	1	0	0	0	0	1
936	0.54	1	1	0	1	1	3	2	2	2	1	1	0	1	1	1
937	0.98	1	1	0	1	3	4	2	1	2	1	1	1	1	0	1
938	0.28	1	1	1	1	1	4	1	2	0	1	0	0	0	0	0
939	0.26	1	1	0	0	2	3	2	2	2	1	0	0	0	0	1
940	0.25	1	1	0	0	3	2	2	3	2	0	1	0	0	0	0
941	0.57	1	1	0	1	2	4	2	2	2	1	1	0	0	0	0
942	0.38	1	1	0	0	3	2	2	2	2	0	1	0	0	1	0
943	0.35	0	1	0	1	3	2	2	2	2	1	0	0	1	1	1
944	0.64	1	1	0	0	1	3	2	2	2	1	1	0	1	0	1
945	0.26	1	1	1	1	1	4	2	3	2	1	1	0	0	1	0
946	0.42	1	1	0	0	3	3	2	3	2	0	0	0	0	0	0
947	0.49	1	1	0	0	3	3	2	3	2	0	1	0	0	1	0
948	0.21	1	1	0	0	1	3	2	2	2	1	0	0	0	0	1
949	0.82	1	0	0	1	1	2	2	3	2	1	1	0	1	0	1
950	0.45	0	1	0	1	1	3	2	2	2	1	1	0	0	1	0
951	0.54	1	1	0	1	3	3	2	3	2	1	1	0	0	0	0
952	0.63	1	1	0	1	3	3	2	2	2	1	0	0	0	0	1
953	0.46	1	1	0	1	2	3	2	2	2	1	1	0	0	1	1
954	0.29	1	1	0	0	3	3	2	2	2	1	1	0	0	0	0
955	0.27	1	1	0	0	1	2	2	2	2	1	1	0	0	1	1
956	0.41	1	1	0	0	2	2	2	3	2	0	1	0	0	1	1
957	0.99	1	0	0	1	2	4	2	2	2	1	1	0	1	0	1
958	0.56	1	1	0	1	3	2	2	2	2	1	1	0	0	0	1
959	0.55	1	1	0	1	2	4	2	2	2	1	1	0	1	0	1
960	0.46	0	1	0	0	2	2	2	2	2	1	1	0	0	0	0
961	0.49	1	0	0	1	3	3	2	2	2	1	1	0	0	0	0
962	0.37	1	1	1	1	1	4	2	2	2	1	1	0	0	1	0
963	0.35	1	1	0	0	2	2	2	2	2	0	1	0	1	0	1
964	0.46	0	1	0	1	3	3	2	2	0	1	0	1	0	0	1
965	0.5	1	1	0	0	3	2	2	3	2	1	1	0	0	1	0
966	0.22	1	1	1	0	3	3	2	2	2	1	1	0	0	1	0
967	0.72	1	0	0	0	3	4	2	2	2	1	1	0	0	0	1
968	0.67	1	1	0	0	1	3	2	2	2	1	1	0	0	0	1
969	0.32	1	1	0	0	4	3	2	3	2	0	1	1	0	1	0
970	0.21	1	1	0	0	1	2	2	2	2	1	1	0	0	0	1
971	0.38	1	0	0	0	3	2	2	2	2	0	1	0	0	1	1
972	0.5	1	1	0	1	1	4	2	2	2	1	0	1	1	0	0
973	0.92	1	0	0	1	1	3	2	2	2	1	1	0	0	0	1
974	0.88	0	1	0	1	1	3	2	2	2	1	1	1	1	0	1
975	0.75	0	1	0	0	2	3	2	2	2	1	1	0	0	1	0
976	0.22	1	0	1	0	3	2	2	3	2	1	1	0	0	1	0
977	0.53	1	0	0	1	3	3	2	2	2	1	1	1	0	0	0
978	0.23	1	1	0	0	2	2	2	3	2	1	1	0	0	0	0
979	0.22	0	1	0	1	2	1	2	2	2	0	0	1	0	1	1
980	0.99	1	0	0	1	2	3	2	2	2	1	0	0	1	0	1
981	0.42	0	1	0	1	2	3	2	2	2	1	1	0	0	0	0
982	0.83	1	1	0	0	3	3	2	2	2	1	0	0	1	0	1
983	0.33	1	1	0	1	3	4	2	1	2	1	0	0	0	0	0
984	0.19	0	1	1	1	2	3	2	2	2	0	0	0	1	0	0
985	0.84	1	0	0	1	3	3	2	3	2	1	1	0	1	0	1
986	0.86	1	1	1	1	1	4	2	2	2	1	1	1	1	1	1
987	0.59	1	0	0	0	3	2	2	3	2	0	1	0	0	0	0
988	0.3	1	1	0	0	1	2	2	3	2	0	1	0	0	0	0
989	0.26	0	1	1	0	3	2	2	2	2	0	1	0	0	0	0
990	0.24	1	1	1	0	3	3	2	2	2	1	1	0	0	0	0
991	0.52	1	1	0	0	3	2	2	2	2	1	1	0	0	0	0
992	0.19	1	1	1	0	1	3	2	3	2	0	1	1	0	0	0
993	0.29	1	1	0	1	3	2	2	2	2	1	1	0	0	0	1
994	0.25	1	1	0	1	3	3	2	2	2	0	0	1	0	0	0
995	0.85	1	0	0	1	3	3	2	2	2	1	1	0	0	0	0
996	0.49	0	0	0	1	3	3	2	2	2	0	0	0	1	0	1
997	0.56	0	1	0	1	2	3	2	2	2	0	1	0	0	0	1
998	0.84	1	1	0	1	3	3	2	3	2	1	1	0	0	1	0
999	0.55	1	1	0	0	1	3	2	3	2	1	0	0	0	1	0
1000	0.65	1	0	0	0	3	2	2	3	2	1	1	1	0	0	1
1001	0.15	1	1	1	1	3	3	2	2	2	1	1	1	0	0	0
1002	0.25	1	1	0	0	1	2	2	3	2	1	1	0	0	0	0
1003	0.41	0	0	1	0	2	3	2	2	2	0	1	0	0	0	0
1004	0.16	1	1	1	0	2	3	2	2	2	1	1	0	1	1	1
1005	0.25	1	1	1	0	2	2	2	3	2	1	1	1	0	0	1
1006	0.18	1	1	1	0	3	2	2	2	2	1	1	0	0	1	0
1007	0.49	1	1	0	1	2	3	2	3	2	1	1	0	0	1	1
1008	0.45	1	1	0	0	3	3	2	3	2	1	1	0	0	0	0
1009	0.6	0	0	0	1	3	3	2	2	2	1	1	1	0	0	1
1010	0.74	1	1	0	1	3	2	2	2	2	1	1	0	1	0	1
1011	0.86	1	0	0	1	3	4	2	2	2	1	0	0	0	0	0
1012	0.21	1	1	0	0	2	3	2	3	2	1	1	0	0	0	0
1013	0.29	1	1	1	1	2	4	2	3	2	1	1	0	0	0	0
1014	0.56	1	1	0	1	1	2	2	2	2	1	1	0	0	0	1
1015	0.77	0	1	0	1	3	3	2	2	2	1	1	0	0	1	1
1016	0.34	1	1	1	1	1	3	2	2	2	1	1	0	0	0	0
1017	0.38	0	1	0	1	1	3	2	3	2	1	0	0	0	1	1
1018	0.92	1	1	0	1	2	4	2	2	2	0	0	1	1	1	1
1019	0.41	1	1	0	0	1	1	2	2	2	0	1	0	0	0	0
1020	0.53	0	1	0	1	2	4	2	2	0	1	1	0	0	1	0
1021	0.25	1	1	1	0	3	2	2	3	2	1	1	0	0	1	1
1022	0.57	0	1	0	0	3	2	2	3	2	1	1	0	0	1	0
1023	0.4	1	1	0	0	2	2	2	3	2	0	1	0	0	0	1
1024	0.87	0	1	0	1	3	4	2	2	0	1	0	1	1	0	1
1025	0.99	1	1	0	1	1	3	2	2	2	1	1	0	0	0	0
1026	0.63	1	1	0	1	1	3	2	2	2	1	0	0	1	1	0
1027	0.74	1	0	0	0	2	2	2	2	2	1	1	0	0	0	1
1028	0.7	1	1	0	1	1	4	1	2	2	1	0	1	1	1	1
1029	0.45	1	1	0	0	3	2	2	2	2	1	0	0	0	1	0
1030	0.53	0	0	0	1	1	3	2	3	2	0	1	0	0	0	0
1031	0.74	1	1	0	1	3	4	2	2	2	0	1	1	1	1	1
1032	0.46	0	1	0	0	1	4	2	3	0	1	1	0	0	1	1
1033	0.35	1	1	1	0	2	2	2	2	2	1	1	0	0	0	0
1034	0.54	1	0	0	0	3	3	2	3	2	0	0	0	0	0	0
1035	0.58	1	0	0	0	1	3	2	2	2	1	1	0	0	0	0
1036	0.31	1	1	0	0	3	4	2	2	2	1	0	0	1	0	1
1037	0.35	1	1	1	1	1	3	2	2	2	1	1	0	0	0	0
1038	0.46	1	1	1	1	3	3	2	2	2	1	1	0	0	0	1
1039	0.17	1	0	1	0	1	2	2	3	2	1	1	0	0	0	0
1040	0.56	0	1	0	1	3	3	2	2	2	1	1	0	1	1	1
1041	0.75	1	1	0	1	1	4	2	3	2	1	0	0	0	0	1
1042	0.33	1	1	0	1	3	2	2	3	2	1	1	1	0	0	1
1043	0.53	0	1	0	0	1	2	2	2	2	1	1	0	0	0	1
1044	0.37	1	1	0	0	1	3	2	2	2	0	1	0	0	0	0
1045	0.77	1	1	0	0	3	4	2	2	0	1	0	0	0	1	1
1046	0.26	0	1	0	1	3	2	2	2	2	1	0	0	0	1	1
1047	0.36	1	1	1	1	4	2	2	2	2	0	0	0	0	0	0
1048	0.86	0	1	0	1	3	4	2	2	0	1	0	1	1	1	1
1049	0.27	1	1	1	1	3	3	2	2	2	1	1	0	0	0	0
1050	0.5	0	0	0	0	3	3	2	3	2	1	0	0	0	1	1
1051	0.57	0	1	0	0	2	2	2	2	0	1	0	1	0	0	1
1052	0.98	0	0	0	1	3	3	2	2	2	1	1	1	1	0	1
1053	0.39	1	1	0	0	3	2	2	3	2	0	1	0	0	1	0
1054	0.22	1	1	1	1	1	4	2	3	0	1	1	0	1	0	0
1055	0.54	1	1	0	0	1	2	2	3	2	1	0	1	0	1	1
1056	0.86	0	1	0	1	3	3	2	2	2	1	1	0	1	1	1
1057	0.46	1	1	0	0	1	4	2	2	2	1	1	1	0	0	0
1058	0.58	1	1	0	1	2	3	2	2	2	1	1	1	0	0	1
1059	0.6	1	1	0	0	2	3	2	2	2	1	1	0	0	0	1
1060	0.24	1	1	0	1	3	2	2	2	2	1	0	0	0	1	1
1061	0.31	1	1	0	1	2	3	2	2	2	1	0	0	0	0	0
1062	0.53	1	1	0	1	1	4	2	3	2	1	1	0	0	1	0
1063	0.15	1	1	1	1	4	3	2	2	2	1	0	0	0	0	0
1064	0.29	0	1	0	0	1	2	2	2	2	1	1	1	0	0	0
1065	0.44	1	1	0	1	4	2	2	2	2	1	1	0	0	1	1
1066	0.5	1	1	1	0	2	3	2	3	2	1	1	0	1	1	1
1067	0.4	1	1	0	0	3	3	2	2	2	1	1	0	0	0	0
1068	0.37	1	1	0	0	1	2	2	2	2	1	1	0	0	1	1
1069	0.16	1	1	1	0	3	4	2	2	2	0	0	1	1	1	1
1070	0.23	1	1	0	0	3	2	2	3	2	0	1	0	0	0	0
1071	0.55	1	1	0	0	3	3	2	2	2	1	1	0	0	1	0
1072	0.97	1	1	0	1	1	4	2	2	2	1	1	0	1	1	1
1073	0.46	0	1	0	1	2	3	2	3	2	0	0	0	0	0	1
1074	0.22	1	1	1	0	3	3	2	3	2	1	0	1	0	1	0
1075	0.21	1	1	1	0	3	2	2	2	2	0	0	1	0	0	0
1076	0.39	1	1	1	1	3	3	2	2	2	1	1	1	0	0	0
1077	0.8	1	0	0	0	2	3	2	2	2	1	1	0	0	1	1
1078	0.4	1	1	0	0	3	3	2	2	2	1	1	0	0	0	0
1079	0.22	0	1	0	0	2	2	2	2	2	1	1	0	1	0	0
1080	0.38	1	0	1	0	3	2	2	3	2	1	1	0	0	1	0
1081	0.28	1	0	1	0	3	2	2	2	2	1	1	0	0	0	0
1082	0.66	0	0	0	0	1	2	2	2	2	1	1	0	0	0	0
1083	0.34	1	1	0	1	3	3	2	3	2	1	1	0	0	0	0
1084	0.3	1	1	0	0	3	1	2	2	2	1	0	0	0	0	0
1085	0.52	1	1	0	1	1	3	2	3	2	1	1	0	0	0	0
1086	0.49	1	1	0	1	1	4	2	2	2	1	1	0	0	0	1
1087	0.49	0	1	0	1	4	2	2	3	2	1	1	0	0	0	0
1088	0.55	0	1	0	1	3	3	2	2	2	1	0	0	0	0	0
1089	0.68	1	1	0	1	2	4	2	2	2	1	0	0	0	1	1
1090	0.43	0	0	0	0	2	2	2	2	2	1	1	0	0	0	1
1091	0.37	1	1	0	1	1	3	2	3	2	1	1	0	1	1	1
1092	0.74	0	1	0	1	2	3	2	2	2	1	1	0	0	0	1
1093	0.52	1	1	0	1	1	3	2	2	2	1	1	1	1	0	1
1094	0.82	1	0	0	1	2	4	2	2	2	1	1	0	1	1	1
1095	0.21	1	1	1	0	2	2	2	2	2	0	1	0	0	0	1
1096	0.52	1	1	0	0	2	2	2	3	2	1	1	0	0	0	0
1097	0.26	0	1	0	0	3	2	2	3	2	0	0	0	0	0	0
1098	0.89	1	0	0	1	1	3	2	2	2	1	1	0	0	0	1
1099	0.53	1	1	0	1	2	4	2	3	2	1	1	1	1	0	1
1100	0.82	1	0	0	0	2	2	2	2	2	1	1	0	0	0	0
1101	0.3	1	1	1	0	3	2	2	2	2	1	1	0	0	0	0
1102	0.81	1	1	0	1	1	3	2	2	2	1	0	0	1	1	0
1103	0.98	1	0	0	1	2	3	2	2	2	1	1	0	0	1	1
1104	0.25	1	1	1	1	3	3	2	2	2	1	0	1	0	0	0
1105	0.35	1	1	0	1	1	3	2	2	2	1	1	0	0	0	0
1106	0.93	1	0	0	1	1	4	2	2	2	1	1	0	0	1	1
1107	0.23	0	1	1	0	3	3	2	3	2	1	1	0	0	1	1
1108	0.25	1	1	1	0	3	3	2	3	2	0	1	1	0	0	0
1109	0.19	0	1	0	1	3	4	2	2	2	1	0	0	1	0	1
1110	0.42	0	1	0	1	3	2	2	2	2	0	0	0	0	1	1
1111	0.46	0	1	1	1	2	2	2	2	2	1	0	0	0	1	0
1112	0.47	1	0	1	1	1	2	2	3	2	1	1	0	0	1	0
1113	0.34	1	1	0	0	1	2	2	2	2	1	0	0	0	1	0
1114	0.44	1	1	0	1	3	3	2	3	2	1	1	0	1	0	1
1115	0.14	1	1	0	1	1	3	2	2	2	1	0	0	0	0	0
1116	0.37	1	1	0	1	3	4	2	2	2	1	0	0	0	0	0
1117	0.52	1	0	0	1	2	3	2	2	2	1	1	0	0	0	1
1118	0.65	1	1	0	1	1	3	2	3	2	1	1	1	0	0	1
1119	0.8	1	0	0	1	1	2	2	2	2	1	1	0	0	0	1
1120	0.58	1	1	0	1	3	2	2	3	2	1	1	1	0	1	1
1121	0.79	1	1	0	0	3	3	2	3	2	1	1	1	0	0	1
1122	0.31	1	1	1	1	1	3	2	2	0	1	0	0	1	1	0
1123	0.61	1	1	0	1	2	4	2	3	2	1	1	0	0	0	1
1124	0.8	1	1	0	1	3	3	2	2	2	1	1	0	0	0	1
1125	0.31	1	1	1	0	1	2	2	2	2	1	1	0	0	0	0
1126	0.23	1	1	0	0	3	2	2	2	2	1	1	0	0	1	0
1127	0.39	0	1	0	1	1	4	2	2	2	1	1	0	0	1	0
1128	0.46	1	1	0	0	3	3	2	2	0	1	1	0	0	1	0
1129	0.58	1	0	0	1	1	3	2	2	2	1	1	0	1	0	1
1130	0.9	1	1	0	0	2	2	2	2	2	1	1	1	1	0	1
1131	0.67	1	1	0	1	1	2	2	2	2	1	1	0	0	1	1
1132	0.4	1	1	0	1	1	3	2	2	2	1	1	0	0	0	0
1133	0.3	0	0	1	0	3	3	2	2	2	1	1	0	0	0	0
1134	0.42	1	1	1	0	3	2	2	2	2	1	1	0	0	0	1
1135	0.84	1	1	0	1	3	3	2	3	2	0	1	0	1	0	1
1136	0.5	0	0	0	1	3	3	2	2	0	1	1	0	1	1	1
1137	0.49	0	1	0	0	1	2	2	2	2	0	1	0	0	0	0
1138	0.93	1	0	0	0	3	3	2	2	2	1	0	0	1	0	1
1139	0.99	0	0	0	1	1	4	2	2	0	1	0	0	0	0	1
1140	0.4	1	1	0	1	3	3	2	2	2	1	0	0	0	0	1
1141	0.8	1	1	0	1	1	4	2	2	2	1	1	0	1	0	1
1142	0.63	1	1	0	1	3	3	2	3	2	1	1	0	0	0	1
1143	0.48	1	1	0	1	3	3	2	3	2	1	1	0	0	1	1
1144	0.74	0	0	0	1	3	3	2	2	0	1	1	0	1	0	1
1145	0.44	1	1	0	0	2	3	2	2	2	1	1	1	0	1	0
1146	0.31	1	1	0	0	3	2	2	2	2	0	0	0	0	0	0
1147	0.48	1	1	0	1	2	3	2	3	2	0	1	0	0	0	1
1148	0.41	0	1	0	0	1	2	2	2	0	0	1	0	0	0	0
1149	0.91	1	1	0	1	3	4	2	2	2	1	0	0	0	0	0
1150	0.28	1	1	0	1	2	4	2	3	0	0	1	0	0	0	1
1151	0.57	0	1	0	1	3	3	2	3	2	1	1	0	1	0	1
1152	0.57	1	1	0	1	3	3	2	2	2	1	1	1	1	1	1
1153	0.92	1	0	0	1	2	4	2	2	2	1	1	0	1	0	1
1154	0.84	1	1	0	1	3	4	2	2	2	1	0	0	0	0	1
1155	0.68	1	1	0	1	3	3	2	2	2	1	0	0	0	0	1
1156	0.51	1	1	1	1	1	3	2	3	2	0	1	0	0	0	1
1157	0.27	1	1	1	1	4	3	2	3	2	1	1	1	1	0	0
1158	0.33	1	1	0	1	1	3	2	2	2	1	1	0	0	1	0
1159	0.46	0	1	0	0	2	2	2	2	2	1	1	0	1	1	1
1160	0.28	1	1	0	1	1	3	2	2	2	0	1	1	0	0	0
1161	0.46	1	1	1	0	2	2	2	3	2	1	1	0	0	1	0
1162	0.33	1	1	0	0	1	2	2	2	2	0	1	0	0	0	0
1163	0.15	1	1	1	0	3	2	2	2	2	1	1	1	0	0	0
1164	0.85	1	1	0	1	2	4	2	2	2	1	0	0	1	0	1
1165	0.23	1	1	1	0	1	3	2	2	0	1	1	0	0	1	0
1166	0.14	1	1	1	0	2	2	2	2	2	0	1	0	0	0	0
1167	0.56	1	1	0	1	3	3	2	3	2	1	0	1	0	1	1
1168	0.88	1	1	0	1	1	3	2	3	2	1	0	1	1	1	1
1169	0.61	0	0	0	0	3	2	2	2	2	1	0	0	0	0	0
1170	0.59	1	0	0	0	1	3	2	3	2	1	1	0	0	0	0
1171	0.32	0	1	1	1	3	3	2	2	2	1	0	0	0	0	0
1172	0.36	1	1	0	1	2	3	2	2	2	1	1	0	1	1	1
1173	0.4	1	1	0	0	1	3	2	2	2	0	0	0	0	0	0
1174	0.26	1	1	0	0	1	3	2	2	0	0	0	0	0	0	0
1175	0.78	1	1	0	1	3	3	2	2	2	1	1	0	0	0	1
1176	0.78	1	0	0	1	2	2	2	2	2	0	1	0	0	0	0
1177	0.42	1	1	0	0	2	3	2	3	2	1	1	0	0	1	0
1178	0	0	1	1	1	2	4	2	2	2	0	0	0	0	0	1
1179	0.57	1	1	0	0	1	3	2	2	2	0	1	0	0	0	0
1180	0.32	1	0	0	0	2	3	2	3	2	1	1	0	0	1	1
1181	0.98	0	1	0	1	1	4	2	2	2	1	0	0	1	0	1
1182	0.29	0	1	0	0	3	2	2	2	2	0	1	0	0	1	0
1183	0.89	1	1	0	1	3	4	2	2	2	1	0	0	0	0	1
1184	0.63	1	1	0	1	3	3	2	2	2	1	1	0	1	0	1
1185	0.3	0	1	0	0	1	2	2	2	2	1	0	1	0	1	0
1186	0.51	1	1	0	0	1	2	2	3	2	0	1	0	0	1	1
1187	0.56	1	1	0	1	2	3	2	2	2	1	1	0	1	0	0
1188	0.52	1	1	1	1	1	3	2	2	2	1	0	0	0	0	0
1189	0.37	1	1	1	1	3	3	2	2	2	1	1	0	0	0	0
1190	0.36	1	1	0	0	2	2	2	3	2	0	0	0	0	0	0
1191	0.36	1	1	0	0	3	2	2	3	2	0	1	1	0	1	0
1192	0.54	0	1	0	1	2	2	2	2	2	1	0	0	1	0	1
1193	0.47	0	1	0	0	1	2	2	2	2	1	0	0	0	0	0
1194	0.17	0	1	0	0	2	3	2	2	2	0	0	0	0	0	0
1195	0.26	1	1	1	0	1	3	2	2	0	1	1	0	0	0	0
1196	0.61	1	1	0	1	4	2	2	2	2	1	1	0	1	1	1
1197	0.21	1	1	0	0	3	3	2	2	2	1	0	0	0	1	1
1198	0.19	1	1	1	1	1	4	2	2	2	1	0	0	1	0	0
1199	0.81	1	0	0	0	2	2	2	2	2	1	1	0	0	1	1
1200	0.94	1	1	0	1	4	2	2	3	2	1	1	1	1	0	1
1201	0.3	1	1	0	1	3	2	2	2	2	1	0	0	0	1	0
1202	0.61	1	1	0	1	3	2	2	3	2	1	1	0	1	0	1
1203	0.57	1	0	0	0	3	3	2	3	0	0	1	0	0	0	1
1204	0.56	1	1	0	0	2	3	2	2	2	1	1	0	1	0	1
1205	0.49	1	0	1	1	3	3	2	2	2	1	1	1	1	0	0
1206	0.28	1	1	0	0	1	3	2	2	2	1	1	0	0	0	0
1207	0.51	0	1	0	1	3	3	2	2	2	1	0	0	1	1	1
1208	0.67	1	1	0	0	3	2	2	2	2	0	1	0	0	0	1
1209	0.49	1	0	0	1	1	3	2	2	0	1	0	0	1	0	1
1210	0.36	1	1	1	0	1	3	2	2	2	1	1	0	0	1	0
1211	0.78	1	1	0	0	1	3	2	2	2	1	1	0	0	1	1
1212	0.52	1	1	0	1	2	2	2	2	2	1	1	1	0	0	1
1213	0.24	0	0	0	1	2	4	2	2	0	1	0	0	1	0	1
1214	0.44	1	1	0	0	3	3	2	2	2	1	0	0	0	0	1
1215	0.78	0	1	0	1	1	4	2	2	2	1	0	0	0	1	1
1216	0.53	1	1	0	0	1	3	2	2	2	1	1	1	0	1	0
1217	0.49	1	1	0	0	2	2	2	2	2	1	1	0	0	1	0
1218	0.39	0	1	0	0	3	3	2	3	2	0	1	0	0	1	0
1219	0.69	0	1	0	0	3	2	2	2	2	1	1	1	0	0	1
1220	0.25	0	1	0	1	3	3	2	2	2	1	1	1	0	1	1
1221	0.3	1	1	1	0	1	2	2	2	2	1	1	0	0	0	0
1222	0.7	1	0	0	1	4	3	2	2	2	1	0	0	1	1	1
1223	0.25	1	1	0	0	3	2	2	3	2	1	1	0	0	0	1
1224	0.69	1	0	0	1	3	2	2	2	2	1	1	1	0	1	1
1225	0.49	0	0	0	0	1	3	2	2	2	1	1	0	0	0	0
1226	0.86	1	0	0	0	3	2	2	2	2	1	1	0	0	0	0
1227	0.83	1	1	0	1	1	3	2	2	2	1	1	0	0	0	1
1228	0.78	1	1	0	1	3	4	2	2	2	1	1	0	0	1	1
1229	0.61	1	1	0	1	2	4	2	1	2	1	0	0	0	0	1
1230	0.23	1	0	1	0	3	2	2	2	2	1	1	0	1	1	1
1231	0.59	0	1	0	1	3	3	2	2	2	1	0	1	1	1	1
1232	0.44	1	1	0	0	3	1	2	2	2	0	1	0	1	1	1
1233	0.66	1	1	0	0	2	3	2	2	2	1	0	0	0	0	1
1234	0.54	1	0	0	0	4	3	2	3	2	1	0	0	0	1	1
1235	0.56	1	1	0	0	2	3	2	2	2	1	1	0	1	1	1
1236	0.35	1	1	0	0	1	2	2	3	2	0	1	0	0	1	0
1237	0.26	1	1	1	1	2	4	2	2	2	1	0	0	0	0	0
1238	0.72	1	0	0	1	1	3	2	2	2	1	1	0	0	1	1
1239	0.21	1	1	1	0	2	1	2	2	2	1	0	0	0	0	0
1240	0.25	1	1	0	0	4	2	2	3	2	0	1	0	0	1	0
1241	0.21	1	1	0	1	1	3	2	2	2	1	1	0	0	0	0
1242	0.59	0	1	0	1	2	3	2	2	0	1	1	0	1	1	1
1243	0.98	1	1	0	1	1	4	2	2	2	1	0	0	1	0	1
1244	0.52	1	1	0	0	4	2	2	2	2	0	0	0	0	0	0
1245	0.52	0	1	0	0	1	2	2	2	2	1	1	0	0	0	1
1246	0.19	1	0	1	1	2	2	2	3	2	1	1	0	1	1	1
1247	0.45	0	1	1	1	1	3	2	2	2	1	1	0	0	1	1
1248	0.43	1	0	1	0	2	2	2	2	2	1	1	0	0	0	0
1249	0.83	1	0	0	1	1	4	2	2	2	1	1	0	1	1	1
1250	0.72	1	0	0	0	3	3	2	2	2	1	0	1	0	0	1
1251	0.81	1	1	0	1	1	2	2	3	2	1	1	0	0	1	0
1252	0.51	1	0	0	1	1	3	2	2	2	0	1	0	0	0	0
1253	0.97	0	0	0	1	3	3	2	2	2	1	0	1	1	0	1
1254	0.45	1	1	0	0	1	2	2	3	2	1	1	0	0	1	1
1255	0.46	1	1	0	0	1	2	2	2	0	0	1	0	0	0	0
1256	0.73	1	1	0	0	3	4	2	3	2	1	1	0	1	1	1
1257	0.26	1	1	1	0	2	2	2	2	0	1	1	0	0	0	0
1258	0.68	1	0	0	1	3	4	2	2	2	1	0	0	1	1	1
1259	0.56	1	0	0	0	1	3	2	2	2	1	1	0	0	1	1
1260	0.22	1	1	1	1	3	3	2	2	2	0	1	1	0	0	0
1261	0.53	0	1	0	1	3	3	2	2	2	1	0	0	1	0	1
1262	0.48	1	1	1	0	1	1	2	2	2	0	1	0	0	1	0
1263	0.17	0	1	1	0	3	1	2	3	2	0	1	0	0	0	0
1264	0.46	1	0	0	0	1	3	2	2	2	1	1	0	0	0	0
1265	0.79	1	0	0	1	3	4	2	2	2	1	0	0	0	1	1
1266	0.44	1	0	0	0	3	3	2	1	2	1	1	0	0	0	0
1267	0.82	1	0	0	0	3	3	2	2	2	0	0	0	0	0	1
1268	0.49	0	1	0	1	1	2	2	2	2	1	1	0	0	0	1
1269	0.34	1	1	0	1	2	2	2	3	2	1	1	0	0	0	1
1270	0.29	1	0	0	0	3	2	2	3	2	0	1	0	0	0	0
1271	0.62	0	1	0	1	3	3	2	2	2	1	1	0	1	0	1
1272	0.54	1	0	1	0	1	4	2	2	2	1	1	0	0	0	0
1273	0.26	1	1	1	1	1	4	2	1	0	1	1	0	0	1	1
1274	0.85	0	1	0	1	3	3	2	2	2	1	1	1	0	0	1
1275	0.29	1	1	1	0	2	3	2	2	2	1	1	1	0	0	0
1276	0.43	1	1	0	1	2	3	2	2	2	1	1	0	0	0	0
1277	0.68	0	1	0	1	3	4	2	2	2	1	0	0	1	1	1
1278	0.29	1	1	0	0	2	2	2	3	2	1	1	0	0	0	0
1279	0.47	1	1	0	1	2	3	2	3	2	1	0	0	1	1	0
1280	0.56	0	0	0	0	3	2	2	2	2	0	0	0	0	0	0
1281	0.2	1	1	0	0	1	2	2	3	2	1	1	0	0	1	0
1282	0.7	0	0	0	1	4	3	2	2	2	1	0	0	1	0	1
1283	0.2	1	1	1	0	3	2	2	2	2	1	1	0	0	0	0
1284	0.15	0	1	1	0	1	3	2	2	2	1	1	0	0	0	0
1285	0.95	1	1	0	1	3	4	2	2	2	1	1	1	1	1	1
1286	0.28	1	0	1	1	3	3	2	2	2	1	1	0	0	0	0
1287	0.31	1	0	1	1	2	4	2	2	2	1	1	0	1	0	1
1288	0.26	1	1	0	1	1	3	2	2	2	1	0	0	0	1	1
1289	0.46	1	0	0	1	3	2	2	2	2	1	0	0	0	1	0
1290	0.36	1	1	0	0	3	3	2	3	2	0	1	1	0	0	0
1291	0.69	0	0	0	1	3	3	2	2	2	1	1	0	0	0	1
1292	0.23	1	1	0	0	1	3	2	2	2	0	0	0	0	0	0
1293	0.54	1	1	0	0	3	2	2	2	2	1	1	0	0	1	1
1294	0.3	1	0	1	0	3	2	2	2	2	1	1	0	0	1	1
1295	0.5	1	1	1	0	3	4	2	3	0	1	0	0	0	1	1
1296	0.74	1	1	0	1	1	4	2	2	2	1	1	1	0	0	1
1297	0.66	1	0	0	1	1	3	2	2	2	1	1	0	0	1	1
1298	0.41	1	1	0	0	1	4	2	2	2	1	1	0	0	0	1
1299	0.26	1	1	1	1	3	3	2	2	2	1	1	0	1	0	0
1300	0.45	1	1	1	0	2	3	2	2	2	1	0	0	0	1	0
1301	0.55	0	1	0	1	1	4	2	2	2	1	1	0	0	1	0
1302	0.48	1	1	0	0	2	3	2	2	2	1	1	0	0	0	0
1303	0.4	0	0	0	1	3	3	2	2	2	1	0	0	0	0	0
1304	0.51	1	1	0	0	3	3	2	3	2	1	1	0	0	0	0
1305	0.36	1	1	0	0	1	2	2	3	2	1	1	0	0	1	0
1306	0.16	1	1	0	0	1	1	2	2	2	1	0	0	0	0	0
1307	0.28	0	1	1	1	3	3	2	2	2	1	1	0	0	1	1
1308	0.65	0	1	0	1	3	3	2	2	2	1	0	0	0	0	0
1309	0.42	1	1	0	0	2	2	2	2	0	0	1	0	0	0	0
1310	0.22	1	1	0	0	2	2	2	2	2	1	0	0	0	1	0
1311	0.67	1	1	0	1	1	4	2	1	2	1	1	1	0	1	0
1312	0.56	1	1	0	0	3	3	2	3	2	1	1	1	0	1	0
1313	0.37	1	1	0	1	1	4	2	2	2	0	1	0	0	0	0
1314	0.44	1	1	0	1	3	3	2	3	2	1	1	0	1	1	1
1315	0.18	1	1	1	0	1	3	2	2	2	1	1	0	0	0	0
1316	0.47	0	1	0	1	3	3	2	2	2	1	1	0	1	0	1
1317	0.85	0	1	0	1	3	4	2	2	2	1	0	0	0	0	0
1318	0.61	1	1	0	1	1	3	2	2	2	1	1	0	0	0	0
1319	0.18	1	1	1	1	1	2	2	3	2	1	1	0	0	0	0
1320	0.29	1	1	0	1	2	3	2	2	2	1	1	1	1	1	0
1321	0.73	1	0	0	0	1	3	2	2	2	0	1	0	0	0	0
1322	0.18	1	1	0	1	3	3	2	3	2	1	0	0	0	1	1
1323	0.53	1	1	1	1	1	4	2	2	2	1	0	0	1	0	0
1324	0.16	1	1	0	1	3	2	2	2	2	0	0	1	0	0	0
1325	0.78	1	1	0	0	1	4	2	2	2	1	1	1	0	0	0
1326	0.89	1	1	0	1	3	3	2	3	2	0	0	0	1	1	1
1327	0.97	1	1	0	0	3	4	2	2	2	1	0	0	1	1	1
1328	0.53	1	1	0	1	3	3	2	2	2	1	0	1	0	0	1
1329	0.73	1	0	0	1	4	3	2	2	2	1	0	0	0	0	1
1330	0.72	1	0	0	1	1	2	2	2	2	1	1	0	0	0	1
1331	0.74	1	0	0	0	3	2	2	2	2	1	1	0	0	0	0
1332	0.54	1	1	0	1	3	2	2	3	2	1	1	0	0	1	1
1333	0.43	0	1	0	0	2	2	2	2	2	1	1	1	0	0	0
1334	0.6	1	0	1	0	3	4	2	3	2	1	0	0	0	0	1
1335	0.63	1	0	0	1	2	3	2	2	2	1	1	0	0	0	1
1336	0.53	1	1	0	0	3	2	2	2	2	0	0	0	0	0	0
1337	0.68	1	0	0	0	1	3	2	2	2	1	1	0	0	0	1
1338	0.42	1	1	0	1	1	2	2	3	2	1	1	0	0	1	0
1339	0.55	1	1	0	0	1	2	2	2	2	1	1	0	0	1	0
1340	0.6	1	1	0	1	2	3	2	2	2	1	0	1	0	0	0
1341	0.8	0	0	0	1	2	4	2	2	2	1	1	0	1	0	1
1342	0.5	0	1	0	1	1	3	2	2	2	1	1	1	0	0	0
1343	0.41	1	1	1	1	3	3	2	2	2	0	0	0	0	0	1
1344	0.37	1	1	0	1	1	3	2	3	2	0	1	0	0	0	1
1345	0.69	1	0	0	0	3	3	2	2	2	1	0	0	0	1	0
1346	0.8	1	0	0	1	1	2	2	3	2	1	1	0	0	0	1
1347	0.54	1	0	0	0	3	3	2	2	2	1	1	0	0	0	0
1348	0.75	1	1	0	0	3	3	2	3	2	1	1	0	1	0	0
1349	0.23	0	1	0	0	1	2	2	2	2	1	1	0	0	0	1
1350	0.52	1	1	0	0	3	3	2	3	2	1	1	0	0	0	0
1351	0.51	1	1	0	1	3	3	2	2	2	1	0	0	0	0	1
1352	0.18	0	1	0	0	1	2	2	2	2	0	1	0	0	1	0
1353	0.3	0	1	1	0	3	2	2	2	0	1	0	0	0	1	1
1354	0.21	1	1	1	0	1	3	2	2	2	1	1	0	0	1	0
1355	0.42	1	1	0	0	1	3	2	3	2	0	1	0	0	0	0
1356	0.86	1	0	0	1	4	4	2	2	2	1	0	0	1	1	1
1357	0.58	1	1	0	0	1	3	2	3	2	1	1	0	0	1	0
1358	0.58	1	1	0	1	3	3	2	2	2	1	1	0	1	1	1
1359	0.74	1	0	0	1	2	3	2	2	2	1	1	0	0	0	1
1360	0.39	1	1	0	1	3	3	2	3	2	1	1	0	0	0	1
1361	0.47	1	1	0	1	2	2	2	2	2	1	1	0	0	0	0
1362	0.37	1	1	0	1	2	3	2	3	2	1	0	0	0	0	0
1363	0.91	0	1	0	0	3	2	2	2	0	1	1	0	0	0	0
1364	0.42	1	1	1	0	3	3	2	3	2	1	1	1	0	0	0
1365	0.54	1	1	0	1	3	3	2	3	2	0	1	0	0	1	0
1366	0.5	1	1	1	1	3	4	2	2	0	1	0	0	0	0	1
1367	0.45	1	1	0	0	2	4	2	2	2	1	0	0	0	0	0
1368	0.86	1	0	0	0	3	4	2	2	2	1	1	0	0	1	1
1369	0.5	1	1	0	0	2	2	2	3	2	1	1	1	0	0	1
1370	0.12	1	1	1	1	3	3	2	2	2	1	1	0	0	1	1
1371	0.3	1	1	1	0	3	2	2	2	2	1	1	0	0	0	0
1372	0.43	0	1	0	1	3	3	2	2	2	1	0	1	0	0	0
1373	0.94	1	1	0	1	3	4	2	2	2	1	1	1	0	1	1
1374	0.9	1	0	0	1	3	4	2	1	2	1	1	0	1	0	1
1375	0.47	1	1	0	0	3	2	2	2	2	1	1	0	0	0	0
1376	0.91	1	0	0	1	3	3	2	2	2	1	1	0	1	1	1
1377	0.67	0	0	0	0	3	3	2	2	2	1	0	0	0	0	1
1378	0.3	1	1	0	0	1	3	2	2	2	1	1	0	0	0	0
1379	0.45	0	1	0	0	1	2	2	3	0	0	1	0	0	0	0
1380	0.53	1	1	0	1	3	3	2	2	2	0	1	0	0	0	1
1381	0.29	0	1	0	0	3	2	2	2	2	0	1	0	0	1	0
1382	0.3	1	0	0	0	3	2	2	2	2	0	1	0	0	0	1
1383	0.28	0	1	0	1	2	2	2	2	2	1	1	0	0	0	0
1384	0.29	1	1	0	1	1	1	2	2	2	1	1	0	0	0	0
1385	0.8	1	1	0	1	1	3	2	3	2	0	1	0	0	0	1
1386	0.99	1	0	0	0	1	3	2	3	2	1	0	0	0	1	1
1387	0.11	0	1	0	0	3	2	2	3	2	1	1	0	0	1	0
1388	0.55	1	1	0	1	4	2	2	2	2	1	1	0	0	1	1
1389	0.46	1	1	0	0	3	2	2	3	2	1	1	0	0	0	0
1390	0.12	1	1	0	0	2	4	2	2	0	1	0	0	0	1	1
1391	0.67	1	0	0	1	3	3	2	3	2	1	1	0	1	0	1
1392	0.47	1	1	0	0	2	2	2	2	2	0	0	0	0	1	0
1393	0.53	1	1	0	0	3	2	2	3	2	0	1	0	0	0	0
1394	0.62	1	0	1	0	2	4	2	2	2	1	1	0	0	1	1
1395	0.27	1	0	1	0	3	3	2	2	2	1	1	0	0	0	0
1396	0.74	1	1	0	1	3	3	2	2	2	1	0	0	1	1	1
1397	0.75	1	1	0	1	2	3	2	2	2	0	0	0	0	1	1
1398	0.51	1	1	0	0	1	2	2	3	2	1	1	0	0	1	0
1399	0.48	1	0	0	0	1	3	2	3	2	1	1	0	0	0	0
1400	0.4	1	1	0	0	1	2	2	3	2	1	1	0	0	0	0
1401	0.75	1	0	0	0	2	2	2	2	2	0	1	0	0	1	1
1402	0.85	1	0	0	1	3	3	2	3	2	1	1	0	0	0	1
1403	0.55	1	1	1	1	3	3	2	2	2	1	1	0	0	0	1
1404	0.5	1	1	0	1	1	2	2	2	2	0	1	0	0	1	1
1405	0.49	1	0	0	1	1	2	2	2	2	1	1	0	0	1	0
1406	0.24	1	1	1	1	3	3	2	2	2	1	0	0	1	1	1
1407	0.48	1	0	0	1	2	3	2	2	2	1	0	0	0	0	0
1408	0.5	1	1	0	0	3	2	2	3	2	0	1	0	0	0	1
1409	0.4	1	1	0	0	1	3	2	2	2	1	1	0	1	1	1
1410	0.32	1	1	0	0	2	2	2	3	2	0	1	0	0	0	0
1411	0.66	1	1	0	1	3	3	2	3	2	1	1	1	0	0	1
1412	0.4	1	1	0	1	3	2	2	2	2	1	1	0	0	1	1
1413	0.33	1	1	0	0	1	3	2	2	2	1	1	0	1	1	1
1414	0.45	1	1	0	0	1	3	2	2	2	1	1	1	0	0	1
1415	0.51	1	1	0	1	3	3	2	2	2	0	0	0	0	0	0
1416	0.41	1	1	0	0	1	2	2	2	2	1	1	0	0	1	0
1417	0.51	0	1	0	0	3	2	2	2	2	0	1	1	0	1	0
1418	0.44	1	1	0	0	3	2	2	2	2	0	1	0	0	0	0
1419	0.29	1	0	0	1	3	4	2	3	2	1	1	0	1	1	1
1420	0.53	1	1	0	1	2	2	2	3	2	0	1	0	0	0	1
1421	0.6	1	0	0	0	2	3	2	2	2	1	1	0	0	1	1
1422	0.96	1	1	0	1	2	4	2	2	2	1	0	0	0	0	0
1423	0.43	1	1	0	0	1	2	2	3	2	1	1	1	0	1	0
1424	0.3	0	1	1	0	1	3	2	2	2	1	1	1	0	0	0
1425	0.84	1	1	0	0	1	4	2	2	2	1	1	0	0	1	0
1426	0.44	1	1	0	0	1	2	2	2	2	1	1	1	0	0	0
1427	0.69	1	1	0	0	1	3	2	3	2	1	1	1	0	0	0
1428	0.34	1	1	0	1	2	4	2	2	2	1	1	0	0	0	0
1429	0.5	1	1	0	0	2	3	2	2	2	1	1	1	0	0	0
1430	0.7	1	0	0	1	3	3	2	2	2	1	1	0	0	1	1
1431	0.54	1	1	0	1	2	2	2	3	2	0	1	0	0	1	0
1432	0.72	1	1	0	0	3	3	2	2	2	1	1	0	0	1	0
1433	0.45	0	1	0	1	2	2	2	2	2	1	1	0	0	0	1
1434	0.9	1	1	0	1	3	3	2	2	2	0	1	0	0	1	1
1435	0.66	1	1	0	1	3	2	2	2	2	1	1	0	0	0	1
1436	0.71	1	1	0	0	2	3	2	2	2	1	1	0	0	1	0
1437	0.55	1	1	0	0	3	2	2	3	2	0	1	1	0	0	0
1438	0.48	1	0	0	1	3	2	2	2	2	1	0	0	0	0	0
1439	0.8	0	1	0	1	1	4	2	2	2	1	1	0	1	1	1
1440	0.62	1	1	0	0	1	3	2	2	2	1	1	0	0	0	1
1441	0.28	1	1	1	1	3	3	2	2	2	1	1	0	1	1	0
1442	0.93	1	1	0	1	1	4	2	2	2	1	0	0	1	0	1
1443	0.7	1	0	0	1	2	3	2	3	2	1	1	0	0	1	1
1444	0.4	0	0	0	0	3	2	2	1	2	1	1	0	0	1	0
1445	0.51	1	0	0	0	2	1	2	3	2	0	1	0	0	1	0
1446	0.59	1	0	1	1	2	3	2	2	2	1	1	0	0	0	1
1447	0.52	1	1	0	0	2	2	2	3	2	0	1	0	0	0	1
1448	0.39	1	1	0	0	3	2	2	2	2	1	1	0	0	1	0
1449	0.27	1	1	0	0	3	2	2	3	2	0	1	0	0	1	0
1450	0.88	0	0	0	0	2	3	2	2	2	1	0	1	0	0	0
1451	0.35	1	1	0	0	2	3	2	2	2	0	0	0	0	1	0
1452	0.34	1	1	0	0	3	2	2	2	2	1	1	0	0	0	0
1453	0.13	1	1	1	0	3	3	2	2	2	1	1	0	0	1	0
1454	0.35	1	1	1	1	1	4	2	2	2	1	1	1	0	1	0
1455	0.3	0	1	0	0	3	1	2	2	2	1	0	0	1	0	0
1456	0.68	1	0	0	1	3	3	2	2	2	1	1	0	1	1	1
1457	0.9	1	0	0	1	3	4	2	2	2	1	0	0	0	1	1
1458	0.37	1	0	1	1	2	3	2	2	2	1	1	0	0	0	0
1459	0.64	1	1	0	0	3	4	2	2	2	1	0	0	1	1	1
1460	0.45	1	0	0	1	3	3	2	2	0	0	0	1	0	0	0
1461	0.59	1	1	1	1	3	4	2	3	2	1	1	0	0	1	0
1462	0.65	0	1	0	1	1	3	2	3	2	1	1	0	1	1	1
1463	0.46	1	1	0	1	3	3	2	3	2	1	1	0	0	1	1
1464	0.53	1	0	0	0	3	3	2	2	0	1	0	0	0	1	1
1465	0.55	1	1	0	0	1	3	2	2	2	1	1	1	0	1	0
1466	0.19	1	1	0	1	3	3	2	2	2	1	0	1	0	0	1
1467	0.22	0	1	0	0	1	2	2	2	0	0	1	0	0	0	0
1468	0.45	1	1	0	1	3	4	2	2	2	1	1	0	0	0	1
1469	0.57	1	0	0	0	2	2	2	2	2	0	1	0	0	0	0
1470	0.42	1	0	1	1	2	4	2	2	2	1	0	0	0	0	0
1471	0.55	1	1	0	1	2	3	2	2	2	1	1	1	1	0	1
1472	0.25	1	1	0	0	2	1	2	2	2	0	1	0	0	0	0
1473	0.78	1	1	0	0	2	4	1	2	2	1	1	0	0	0	1
1474	0.74	1	0	0	0	1	2	2	2	2	1	1	0	0	0	1
1475	0.54	0	1	0	0	2	3	2	2	2	1	1	1	0	1	0
1476	0.46	1	0	0	0	3	2	2	2	2	0	1	0	0	1	0
1477	0.89	0	1	0	0	1	3	2	2	2	1	0	0	1	1	1
1478	0.64	1	0	0	0	3	3	2	2	2	1	0	0	0	0	1
1479	0.42	1	1	0	1	3	2	2	3	2	1	1	1	0	0	0
1480	0.53	0	0	0	1	3	3	2	2	2	0	1	0	0	1	1
1481	0.19	1	1	0	0	2	2	2	3	2	0	1	0	0	1	0
1482	0.43	1	1	0	1	1	2	2	2	2	0	1	0	1	0	1
1483	0.63	1	1	0	0	1	2	2	2	2	1	1	0	0	0	0
1484	0.4	0	1	0	0	3	2	2	3	2	0	1	0	0	0	0
1485	0.78	1	1	0	0	2	3	2	2	2	1	1	0	0	1	0
1486	0.53	1	1	1	1	1	3	2	3	2	1	1	0	0	0	0
1487	0.25	1	0	0	1	2	3	2	2	2	1	1	0	0	0	1
1488	0.41	1	1	0	0	3	2	2	2	2	1	1	0	1	1	1
1489	0.67	1	1	0	0	1	3	2	3	0	1	1	0	0	0	0
1490	0.34	1	1	0	0	2	2	2	2	2	1	1	0	0	1	1
1491	0.6	1	0	0	1	1	2	2	2	2	1	1	0	0	1	1
1492	0.72	1	1	0	0	2	3	2	2	2	1	1	0	0	1	1
1493	0.83	1	0	0	1	1	3	2	2	2	1	0	1	1	0	1
1494	0.84	1	1	0	1	1	4	2	2	0	1	1	0	1	0	1
1495	0.53	1	0	1	0	3	3	2	3	0	1	0	0	0	0	1
1496	0.8	1	1	0	0	3	3	2	2	2	1	0	0	0	0	1
1497	0.69	1	1	0	0	1	2	2	3	2	1	1	0	0	0	1
1498	0.79	1	1	0	1	3	4	2	3	2	1	1	0	1	0	1
1499	0.75	1	1	0	0	3	2	2	2	2	1	0	0	1	1	1
1500	0.5	1	1	0	1	3	3	2	2	2	1	1	0	1	0	1
1501	0.63	1	1	0	1	1	3	2	2	2	1	1	0	1	1	1
1502	0.18	1	1	0	1	3	2	2	3	2	0	1	0	0	0	1
1503	0.41	1	0	0	0	1	3	2	2	2	1	1	0	0	0	0
1504	0.51	1	1	0	0	3	3	2	2	2	1	1	1	0	1	0
1505	0.36	1	1	0	1	3	3	2	2	2	1	1	1	1	0	1
1506	0.6	1	1	0	1	3	4	2	2	2	0	0	0	0	1	1
1507	0.52	1	1	0	1	3	2	2	2	0	1	0	0	0	0	1
1508	0.4	0	1	0	0	1	2	2	2	2	1	1	0	0	0	0
1509	0.18	1	1	0	0	1	2	2	3	2	1	1	0	0	0	0
1510	0.2	1	1	0	0	1	2	2	2	2	1	1	0	0	0	0
1511	0.32	1	1	0	0	1	3	2	3	2	1	1	1	0	1	0
1512	0.87	0	1	0	1	1	4	2	2	2	1	1	1	1	1	1
1513	0.2	1	1	1	0	2	2	2	2	2	1	1	0	0	1	0
1514	0.77	1	0	0	1	3	2	2	3	2	1	1	0	1	0	1
1515	0.56	1	1	0	0	1	3	2	2	2	1	1	0	0	1	0
1516	0.34	1	1	1	1	2	4	2	2	2	1	0	0	0	1	1
1517	0.61	1	0	0	1	3	3	2	3	2	1	1	0	0	1	1
1518	0.24	1	1	1	1	1	3	2	3	2	1	1	1	1	0	1
1519	0.52	0	0	0	0	2	2	2	2	0	1	0	0	0	0	1
1520	0.32	1	1	0	0	3	3	2	2	2	1	1	0	1	0	0
1521	0.21	0	1	0	1	1	3	2	2	2	1	1	0	0	0	1
1522	0.42	1	1	0	1	1	3	2	3	2	1	1	0	0	0	0
1523	0.47	0	1	1	1	3	4	2	2	2	1	1	1	1	1	1
1524	0.23	1	1	0	0	2	2	2	3	2	1	1	0	0	0	0
1525	0.83	0	0	0	1	3	3	2	1	2	1	1	1	0	0	0
1526	0.65	0	1	0	1	3	3	2	2	2	1	0	0	1	0	1
1527	0.19	1	1	1	1	3	3	2	3	2	1	0	0	0	1	0
1528	0.17	0	1	1	1	3	2	2	2	2	0	0	0	0	1	0
1529	0.27	1	1	0	0	1	2	2	2	2	1	1	1	0	0	0
1530	0.87	0	1	0	1	4	4	2	2	2	1	0	0	1	0	1
1531	0.43	1	1	0	0	2	3	2	2	2	1	0	0	0	0	0
1532	0.17	1	1	1	1	2	2	2	2	2	1	1	0	0	0	0
1533	0.55	1	1	0	0	2	2	2	2	2	1	1	0	0	0	1
1534	0.58	1	1	0	1	3	3	2	2	2	1	1	0	0	1	1
1535	0.48	1	1	0	1	3	4	2	3	2	1	1	0	0	0	0
1536	0.56	1	1	0	0	1	2	2	2	2	1	1	0	0	0	0
1537	0.28	1	1	0	0	3	2	2	2	2	1	1	0	1	1	1
1538	0.31	1	1	0	0	3	2	2	2	2	1	1	0	0	0	0
1539	0.61	1	1	0	0	4	3	2	3	2	1	0	1	1	1	1
1540	0.56	0	1	0	0	1	3	2	2	0	1	1	0	0	0	0
1541	0.34	1	1	0	1	1	3	2	2	2	1	1	0	1	1	0
1542	0.17	1	1	1	0	2	2	2	3	2	1	1	0	0	0	0
1543	0.37	1	1	0	1	3	3	2	3	2	1	0	0	0	1	1
1544	0.58	1	1	0	0	1	3	2	3	2	1	1	0	0	1	0
1545	0.52	1	1	0	0	3	3	2	3	2	1	1	1	0	1	0
1546	0.72	0	1	0	1	1	3	2	2	2	1	0	0	0	0	0
1547	0.44	1	1	1	0	3	2	2	2	2	1	1	0	0	1	0
1548	0.84	0	1	0	1	1	3	2	1	2	1	1	1	0	0	0
1549	0.76	1	0	0	1	3	2	2	2	2	1	1	0	1	0	1
1550	0.22	1	1	1	1	2	4	2	2	2	1	0	0	0	0	0
1551	0.42	0	1	0	1	3	3	2	2	2	1	0	1	1	0	1
1552	0.47	0	1	0	0	3	2	2	2	2	1	1	0	0	0	0
1553	0.9	1	1	0	0	1	4	2	2	2	1	1	0	0	0	1
1554	0.47	1	0	0	0	2	2	2	2	2	1	1	0	0	1	1
1555	0.42	1	0	0	0	1	2	2	3	2	1	1	0	0	0	0
1556	0.52	1	1	0	1	2	4	2	2	2	1	0	0	1	1	1
1557	0.48	1	1	0	0	3	3	2	2	0	1	0	0	1	0	1
1558	0.8	1	1	0	0	2	3	2	2	2	1	0	1	1	0	0
1559	0.28	1	1	1	0	2	3	2	2	2	0	1	0	0	0	0
1560	0.84	1	1	0	0	1	3	2	2	2	1	1	0	1	1	0
1561	0.67	0	1	0	1	2	3	2	2	2	1	1	1	1	0	1
1562	0.34	1	1	0	0	3	2	2	2	2	1	1	0	0	1	0
1563	0.53	1	1	0	0	1	3	2	2	2	1	0	0	0	0	0
1564	0.21	0	1	0	0	2	2	2	3	2	0	1	0	0	0	0
1565	0.45	1	1	0	1	3	3	2	3	2	1	1	1	0	0	0
1566	0.47	0	1	1	0	2	4	2	2	0	1	0	0	0	0	1
1567	0.66	1	1	0	1	1	3	2	3	2	1	1	1	0	1	0
1568	0.61	1	1	0	1	1	3	2	2	2	1	1	0	1	1	1
1569	0.65	1	1	0	1	4	3	2	3	0	1	0	0	0	1	1
1570	0.43	1	0	0	0	3	2	2	3	0	1	1	0	0	1	0
1571	0.31	1	1	0	0	2	2	2	2	2	1	1	0	0	0	1
1572	0.23	1	1	0	1	2	3	2	2	2	1	1	0	0	1	0
1573	0.36	1	1	1	1	2	3	2	2	2	1	1	0	0	1	1
1574	0.87	1	0	0	0	3	3	2	2	2	1	0	0	0	0	0
1575	0.69	0	0	0	1	2	4	2	3	2	1	1	0	0	1	1
1576	0.56	1	1	0	1	4	3	2	3	2	1	0	0	0	0	0
1577	0.69	0	1	0	1	2	4	2	2	2	1	0	0	0	0	1
1578	0.38	1	0	1	1	1	4	2	2	2	1	1	0	0	0	0
1579	0.62	1	1	0	1	3	2	2	2	2	1	1	0	0	0	1
1580	0.47	1	0	0	1	2	4	2	2	2	1	1	0	1	0	1
1581	0.39	1	0	0	0	3	3	2	2	2	1	1	0	0	0	0
1582	0.66	0	1	0	1	1	3	2	2	0	1	1	0	0	0	1
1583	0.56	1	1	0	1	2	3	2	2	2	1	1	0	1	0	1
1584	0.7	1	0	0	1	3	4	2	2	0	0	0	0	0	1	1
1585	0.61	1	0	0	0	3	2	2	2	2	0	1	0	0	0	0
1586	0.22	1	1	0	0	2	2	2	2	2	1	1	0	0	1	0
1587	0.65	0	1	0	0	3	1	2	2	0	0	1	0	0	0	0
1588	0.69	1	1	0	1	3	2	2	2	2	1	1	0	0	1	1
1589	0.39	1	1	0	0	3	2	2	3	2	1	1	0	0	0	0
1590	0.72	1	1	0	1	3	3	2	2	2	1	0	0	1	0	1
1591	0.35	1	1	0	0	2	2	2	3	2	1	1	1	0	0	0
1592	0.81	1	1	0	1	3	3	2	2	2	1	0	1	1	0	1
1593	0.46	1	0	0	1	3	3	2	3	2	1	1	0	0	0	0
1594	0.2	1	1	1	0	2	3	2	2	2	1	0	0	1	0	0
1595	0.4	1	1	0	0	1	3	2	2	2	1	1	0	1	0	1
1596	0.37	1	1	0	0	1	3	2	2	2	1	1	1	1	1	1
1597	0.38	1	1	1	0	1	3	2	2	2	1	1	0	0	0	0
1598	0.87	1	1	0	1	2	3	2	2	2	1	0	0	1	0	1
1599	0.35	1	1	0	0	1	2	2	2	2	1	1	1	0	1	0
1600	0.57	1	1	0	1	3	3	2	2	2	1	0	1	0	0	1
1601	0.48	0	1	0	0	3	2	2	2	2	1	1	0	0	0	1
1602	0.4	1	1	0	0	3	2	2	3	2	0	1	1	0	0	0
1603	0.45	0	1	0	0	1	2	2	1	2	1	0	0	1	0	1
1604	0.76	0	1	0	1	3	3	2	2	2	1	0	0	0	0	0
1605	0.44	1	1	0	1	3	3	2	2	2	0	1	1	0	0	0
1606	0.25	1	1	0	1	1	3	2	2	2	1	1	1	0	0	0
1607	0.7	1	1	0	1	1	3	2	2	2	1	1	0	0	0	1
1608	0.76	1	0	0	0	2	4	2	2	2	1	0	0	1	1	1
1609	0.38	1	0	1	0	1	2	2	2	2	1	1	0	0	0	0
1610	0.46	0	1	0	1	4	4	2	1	0	1	0	1	0	0	0
1611	0.88	1	1	0	1	3	3	2	2	2	1	0	1	1	0	1
1612	0.43	1	0	0	0	3	2	2	3	2	0	1	0	0	1	0
1613	0.69	1	1	0	1	1	3	2	2	2	1	1	1	0	0	0
1614	0.51	1	0	0	0	3	2	2	3	2	0	0	0	0	0	0
1615	0.7	1	1	0	1	3	3	2	2	2	1	1	0	0	0	0
1616	0.21	1	0	0	1	1	3	2	2	0	0	0	0	0	0	0
1617	0.27	1	1	0	1	2	2	2	2	2	1	1	0	1	1	1
1618	0.3	0	1	0	0	2	2	2	2	0	1	0	0	0	1	0
1619	0.81	1	0	0	1	3	3	2	3	2	1	0	0	0	0	0
1620	0.39	1	1	1	1	1	3	2	2	2	1	1	0	0	1	1
1621	0.72	1	1	1	1	3	3	2	2	2	1	1	1	0	0	1
1622	0.5	1	1	0	0	2	3	2	2	2	1	0	0	0	0	0
1623	0.93	1	0	0	1	3	3	2	2	2	1	1	0	0	0	1
1624	0.82	0	1	0	1	1	3	2	2	2	1	1	0	1	0	1
1625	0.47	1	1	0	1	1	3	2	2	2	1	1	1	0	0	0
1626	0.61	0	0	0	1	3	4	2	2	2	1	0	1	1	1	1
1627	0.44	1	1	0	0	1	3	2	3	2	1	1	0	1	0	0
1628	0.36	1	1	0	1	3	3	2	3	2	1	0	0	0	0	1
1629	0.49	1	0	0	1	2	2	2	3	2	1	1	0	0	1	1
1630	0.6	1	1	0	1	3	3	2	3	2	1	0	0	1	0	1
1631	0.25	0	1	0	0	1	2	2	3	2	0	1	0	0	0	0
1632	0.48	1	0	1	0	1	4	2	2	2	1	1	0	0	0	1
1633	0.5	1	1	0	1	1	3	2	3	2	1	1	0	0	0	1
1634	0.4	1	1	0	0	3	2	2	3	2	0	1	0	0	0	0
1635	0.49	1	1	0	0	1	2	2	3	2	1	1	0	0	0	0
1636	0.71	0	1	0	1	2	3	2	2	2	1	0	0	1	0	1
1637	0.76	1	0	0	1	2	3	2	3	2	1	1	0	0	0	1
1638	0.27	1	1	0	0	2	2	2	2	2	1	1	0	0	0	0
1639	0.31	1	1	1	1	2	4	2	2	2	1	1	0	1	0	1
1640	0.92	1	0	0	1	2	3	2	3	2	1	1	0	0	1	1
1641	0.47	0	1	0	1	3	2	2	2	2	1	1	0	0	0	1
1642	0.26	1	1	0	0	2	1	2	2	2	1	1	0	0	0	0
1643	0.47	1	1	0	0	1	3	2	3	2	1	1	0	0	0	0
1644	0.5	1	1	0	0	1	3	2	2	2	0	1	0	0	0	0
1645	0.22	1	1	1	1	3	2	2	2	2	0	1	0	0	0	0
1646	0.62	1	0	0	1	2	4	2	2	2	1	1	0	0	0	1
1647	0.97	1	0	0	1	2	4	2	2	2	1	0	0	1	1	1
1648	0.37	1	0	1	0	1	2	2	2	2	1	1	0	1	0	0
1649	0.51	0	1	0	0	1	2	2	2	2	1	1	0	0	0	1
1650	0.58	0	1	0	0	2	2	2	2	0	0	1	0	0	0	0
1651	0.57	1	1	0	1	2	3	2	2	2	1	0	0	0	1	1
1652	0.89	1	0	0	1	1	3	2	2	2	1	0	0	0	0	1
1653	0.44	1	1	0	0	2	3	2	3	2	0	1	0	0	0	0
1654	0.89	0	1	0	1	3	4	2	2	2	1	0	0	0	0	1
1655	0.26	1	1	0	0	2	2	2	3	2	0	1	0	0	1	0
1656	0.83	1	1	0	1	2	4	2	2	2	1	1	0	1	1	1
1657	0.68	1	0	0	1	3	3	2	3	2	0	1	0	0	0	1
1658	0.47	1	1	0	0	3	2	2	2	2	0	1	0	0	0	0
1659	0.52	0	1	0	1	3	3	2	2	2	1	1	0	0	0	0
1660	0.61	1	0	0	1	2	3	2	2	2	1	1	0	1	0	1
1661	0.76	1	0	1	1	4	3	2	2	2	1	0	0	0	0	0
1662	0.25	1	1	1	1	1	3	2	2	2	0	1	0	0	1	0
1663	0.57	1	0	0	0	2	3	2	2	2	1	0	0	1	1	0
1664	0.62	1	0	0	0	3	3	2	2	2	0	1	0	0	0	1
1665	0.32	1	1	0	1	3	2	2	2	2	1	1	0	0	1	0
1666	0.63	0	1	0	1	3	4	2	2	2	1	0	0	0	0	0
1667	0.5	1	0	0	1	3	3	2	1	2	0	1	0	0	0	1
1668	0.1	1	1	1	0	3	3	2	3	2	1	1	0	0	0	0
1669	0.57	1	0	0	0	1	2	2	3	2	1	1	0	0	1	0
1670	0.65	1	0	0	1	1	3	2	2	2	1	0	0	1	1	1
1671	0.89	1	1	0	1	3	4	2	2	2	0	0	0	1	0	1
1672	0.57	1	1	0	1	3	3	2	2	2	1	1	1	0	1	1
1673	0.46	1	0	0	0	2	3	2	2	2	1	1	0	1	0	0
1674	0.49	0	1	0	1	3	3	2	2	2	1	1	0	0	1	1
1675	0.82	1	0	0	0	3	3	2	3	2	1	1	0	1	1	1
1676	0.51	0	1	0	0	2	3	2	2	2	1	1	0	0	0	1
1677	0.85	1	1	0	1	2	3	2	3	2	1	1	1	0	1	1
1678	0.43	1	1	0	0	1	2	2	3	2	1	1	0	0	1	0
1679	0.5	0	1	0	1	3	4	2	3	2	1	0	0	0	0	0
1680	0.33	1	1	0	1	3	3	2	2	2	1	0	0	0	1	0
1681	0.65	1	0	0	1	3	2	2	2	2	1	1	0	0	1	1
1682	0.83	1	0	0	0	1	3	2	2	2	1	1	1	0	0	0
1683	0.75	1	0	0	1	2	4	2	2	2	1	1	0	1	0	1
1684	0.32	1	0	1	1	3	4	2	2	2	1	0	0	1	1	1
1685	0.38	0	1	0	1	4	4	2	2	2	1	1	0	0	0	0
1686	0.45	1	1	0	0	3	2	2	2	2	1	1	0	0	0	1
1687	0.44	1	1	0	1	3	2	2	2	0	1	1	0	1	0	1
1688	0.85	1	0	0	1	3	4	2	2	2	1	1	0	0	0	1
1689	0.57	1	0	0	1	2	4	2	2	2	1	0	0	1	0	1
1690	0.25	1	0	1	1	1	2	2	2	2	1	0	0	0	0	0
1691	0.37	1	0	1	0	3	3	2	2	2	1	1	0	0	0	0
1692	0.51	1	0	0	0	3	3	2	3	2	1	1	0	0	0	0
1693	0.7	1	1	0	1	3	2	2	2	2	1	1	1	1	0	1
1694	0.74	1	1	0	0	3	3	2	3	2	1	1	1	1	0	1
1695	0.2	0	1	1	1	1	3	2	2	2	1	1	0	0	1	0
1696	0.35	1	1	0	0	3	3	2	3	2	1	1	0	1	1	0
1697	0.43	1	0	1	0	1	2	2	2	2	0	1	0	0	0	0
1698	0.76	1	1	0	1	2	2	2	2	2	1	1	1	0	1	1
1699	0.48	0	1	0	0	2	3	2	2	2	1	1	0	1	0	1
1700	0.16	0	1	1	1	1	4	2	3	2	1	0	0	0	0	0
1701	0.26	1	1	1	0	1	2	2	2	2	1	1	0	0	0	0
1702	0.46	1	1	0	0	2	2	2	2	2	1	1	0	0	0	0
1703	0.36	1	0	1	0	2	3	2	3	2	1	1	0	0	0	0
1704	0.97	1	1	0	1	3	3	2	2	2	1	0	0	0	0	1
1705	0.35	1	1	0	0	3	2	2	2	2	1	1	0	0	0	0
1706	0.54	1	1	0	0	2	2	2	2	2	1	1	0	0	0	0
1707	0.8	1	0	0	1	2	4	2	2	2	1	0	0	0	1	1
1708	0.45	1	1	1	1	2	4	2	2	2	1	1	0	0	1	1
1709	0.42	1	1	0	1	1	2	2	3	0	1	1	0	0	1	0
1710	0.26	0	1	0	1	1	2	2	2	2	0	1	0	0	0	0
1711	0.92	1	0	0	0	3	3	2	2	2	1	0	0	1	0	1
1712	0.98	1	1	0	1	2	3	2	3	2	1	1	0	0	0	1
1713	0.21	0	1	0	1	3	3	2	3	2	1	1	0	0	0	0
1714	0.44	1	1	0	1	1	3	2	2	0	0	0	0	0	1	1
1715	0.38	1	1	0	1	4	3	2	2	2	0	0	0	0	0	0
1716	0.54	0	1	0	1	2	3	2	3	2	1	1	0	0	1	1
1717	0.92	1	0	0	1	3	4	2	2	2	1	0	0	1	1	1
1718	0.41	1	1	0	0	1	2	2	2	2	1	1	0	0	0	0
1719	0.25	1	1	0	1	1	3	2	2	2	0	1	0	0	0	1
1720	0.7	1	1	0	1	1	2	2	3	2	1	1	1	0	0	0
1721	0.4	1	1	0	1	2	4	2	2	2	1	0	1	0	0	1
1722	0.18	1	1	0	1	4	2	2	2	2	0	0	0	0	1	0
1723	0.78	1	1	0	0	1	3	2	2	2	1	1	0	0	1	0
1724	0.49	1	1	0	1	1	3	2	2	2	1	1	0	0	0	0
1725	0.36	1	1	0	1	3	4	2	1	2	1	0	1	1	1	1
1726	0.84	1	1	0	1	1	3	2	2	2	1	0	1	0	0	0
1727	0.52	1	1	0	1	3	2	2	2	2	1	1	0	0	1	1
1728	0.46	0	1	0	0	1	2	2	2	2	1	1	0	0	0	0
1729	0.3	1	1	0	0	3	2	2	3	2	1	1	0	0	0	0
1730	0.25	0	0	1	0	2	2	2	2	2	1	0	0	0	0	0
1731	0.85	0	1	0	1	4	3	2	2	2	1	0	1	0	0	0
1732	0.26	0	1	0	0	1	3	2	2	2	1	0	0	1	0	0
1733	0.44	1	1	0	0	3	2	2	2	2	1	1	0	0	1	0
1734	0.43	1	1	0	0	3	2	2	2	2	1	1	0	0	0	0
1735	0.45	1	0	0	1	3	3	2	2	2	1	1	0	0	0	0
1736	0.92	1	0	0	0	2	4	2	2	2	1	1	0	0	1	1
1737	0.72	1	1	0	1	1	4	2	2	2	1	0	0	1	1	1
1738	0.56	1	1	0	1	1	3	2	2	2	1	1	1	0	1	0
1739	0.53	1	1	0	1	3	4	2	2	0	1	0	0	0	1	0
1740	0.87	1	0	0	1	2	4	2	2	2	1	0	0	0	0	1
1741	0.81	1	1	0	1	3	3	2	2	2	1	1	1	1	0	0
1742	0.22	1	1	0	0	1	2	2	2	2	0	1	0	0	0	0
1743	0.46	1	1	0	0	1	2	2	2	2	1	1	0	0	0	0
1744	0.56	1	1	0	1	2	4	2	2	2	1	0	0	0	0	0
1745	0.78	1	0	0	1	2	3	2	2	0	1	0	0	0	0	1
1746	0.56	0	1	0	0	1	2	2	2	2	1	1	0	0	0	0
1747	0.24	1	1	1	1	3	4	2	2	2	1	0	0	0	0	0
1748	0.45	1	1	0	0	3	2	2	2	2	0	1	0	1	0	0
1749	0.98	1	0	0	1	2	3	2	2	2	1	1	0	0	1	1
1750	0.37	1	1	0	1	3	2	2	2	2	1	1	1	0	1	0
1751	0.28	1	1	1	0	2	3	2	2	2	1	1	1	0	0	0
1752	0.3	0	1	0	1	3	3	2	2	2	0	1	0	1	1	1
1753	0.53	1	1	0	0	3	2	2	3	2	1	1	0	0	0	0
1754	0.32	1	1	0	0	2	3	2	2	2	1	0	1	0	0	0
1755	0.49	1	1	0	1	3	3	2	2	2	1	1	1	0	0	0
1756	0.6	0	1	0	1	2	3	2	2	2	1	1	1	0	0	1
1757	0.35	1	1	1	1	2	3	2	3	2	1	1	0	1	1	1
1758	0.69	1	1	0	1	1	2	2	2	2	1	0	1	0	1	0
1759	0.54	0	0	0	0	3	1	2	2	2	0	0	0	0	0	0
1760	0.86	1	1	0	0	1	3	2	2	2	1	1	1	0	0	1
1761	0.5	0	1	0	0	3	3	2	2	2	1	1	0	0	0	0
1762	0.63	1	1	0	1	1	3	2	2	2	1	1	1	1	1	1
1763	0.27	1	1	1	0	1	2	2	2	2	1	1	0	0	1	0
1764	0.25	1	1	0	0	2	2	2	2	2	0	0	0	0	0	1
1765	0.58	1	0	0	1	2	4	1	2	2	1	0	0	1	0	1
1766	0.92	0	0	0	1	3	3	2	2	2	1	0	1	1	0	1
1767	0.2	1	1	0	1	3	3	2	2	2	1	0	0	0	0	0
1768	0.44	1	1	0	1	3	3	2	3	2	1	1	1	0	1	1
1769	0.26	1	1	0	1	1	3	2	2	2	1	0	0	0	1	0
1770	0.37	1	0	0	0	1	3	2	1	2	1	1	0	0	1	0
1771	0.16	1	1	1	1	2	4	2	2	2	1	1	0	1	1	0
1772	0.3	1	1	0	0	1	3	2	3	2	1	0	0	0	1	0
1773	0.75	1	1	0	1	2	4	2	3	2	1	1	1	0	1	1
1774	0.84	1	0	0	1	2	3	2	2	2	1	1	0	1	1	1
1775	0.34	1	1	0	0	3	3	2	2	2	1	0	1	0	0	0
1776	0.35	1	1	0	0	2	3	2	2	2	1	1	0	0	1	0
1777	0.86	1	1	0	0	3	3	2	2	2	1	1	1	0	1	0
1778	0.34	0	1	0	1	2	3	2	2	2	1	1	0	0	0	0
1779	0.67	0	0	0	1	3	3	2	2	2	1	1	0	1	0	1
1780	0.54	1	1	0	1	3	3	2	3	2	1	1	1	0	0	1
1781	0.47	1	1	0	1	4	3	2	2	0	0	0	0	0	1	1
1782	0.48	1	0	0	1	3	3	2	2	2	0	1	0	0	1	1
1783	0.6	0	0	0	1	2	2	2	2	2	1	1	0	0	0	1
1784	0.5	1	1	0	0	3	2	2	2	2	1	0	0	0	1	0
1785	0.42	1	1	1	1	4	3	2	2	2	1	0	0	0	1	0
1786	0.78	1	1	0	1	2	3	2	3	2	1	1	0	0	0	1
1787	0.46	1	0	0	0	2	3	2	2	2	0	1	0	0	1	0
1788	0.54	0	1	0	1	2	3	2	3	2	1	0	0	1	1	1
1789	0.91	1	1	0	0	1	2	2	2	2	1	1	0	0	0	1
1790	0.4	1	1	0	0	1	3	2	3	2	1	1	0	0	0	0
1791	0.99	1	1	0	1	3	4	2	2	2	1	0	1	1	0	1
1792	0.22	1	1	1	0	3	2	2	2	2	1	1	0	0	0	0
1793	0.42	1	1	0	1	2	3	2	2	2	1	1	0	1	1	1
1794	0.51	1	0	0	0	1	2	2	2	2	1	1	0	0	1	1
1795	0.35	1	1	0	1	2	2	2	2	2	1	1	0	0	1	1
1796	0.4	1	1	1	1	2	4	2	2	2	1	1	0	0	0	1
1797	0.77	1	1	0	1	3	2	2	2	2	0	1	1	1	0	1
1798	0.49	1	1	0	1	2	3	2	3	2	1	1	1	1	1	1
1799	0.73	1	1	0	0	3	2	2	3	2	1	1	0	0	0	1
1800	0.73	1	1	0	1	2	3	2	2	2	1	1	0	1	0	1
1801	0.6	1	1	0	1	3	4	1	2	2	1	0	0	1	0	0
1802	0.85	1	0	0	0	2	4	2	3	2	1	0	1	1	0	0
1803	0.31	0	1	1	1	1	3	2	2	2	1	1	0	0	0	0
1804	0.51	0	1	0	1	3	3	2	2	2	1	1	1	1	0	1
1805	0.92	0	1	0	1	3	4	2	2	2	1	1	1	1	0	1
1806	0.68	1	0	0	1	1	3	2	3	2	1	1	0	1	1	1
1807	0.55	1	1	0	1	1	4	2	2	2	1	1	1	0	0	0
1808	0.53	1	1	0	0	2	3	2	3	2	1	0	0	0	0	0
1809	0.46	0	1	1	0	3	2	2	3	2	0	1	0	0	0	0
1810	0.88	1	0	0	0	4	2	2	2	2	1	1	0	0	0	0
1811	0.73	0	0	0	1	2	4	2	2	2	1	1	1	1	1	1
1812	0.54	0	1	0	1	2	3	2	2	2	1	1	1	0	0	0
1813	0.61	1	1	0	1	3	4	2	2	2	1	1	0	0	0	1
1814	0.41	0	1	1	1	1	3	2	2	2	1	1	0	1	1	1
1815	0.51	1	1	0	1	3	4	2	2	2	1	0	0	1	1	1
1816	0.19	1	1	0	0	1	2	2	2	2	1	0	0	0	0	0
1817	0.41	1	1	0	1	1	3	2	2	2	1	1	1	0	0	0
1818	0.4	1	1	0	0	3	2	2	3	2	1	0	0	0	1	0
1819	0.39	1	0	0	1	3	3	2	3	2	1	1	1	0	1	1
1820	0.5	0	1	0	0	1	2	2	2	2	0	1	0	0	0	1
1821	0.42	1	1	0	1	1	4	2	3	2	1	1	0	1	1	1
1822	0.83	1	1	0	0	1	2	2	2	2	1	1	0	0	0	0
1823	0.8	1	1	0	1	2	3	2	2	2	1	1	0	0	0	1
1824	0.41	0	1	0	0	1	3	2	3	2	0	0	0	0	1	0
1825	0.59	0	0	1	1	2	4	2	2	2	1	1	0	1	0	1
1826	0.75	1	1	0	0	3	3	2	1	2	1	1	0	0	0	0
1827	0.34	1	1	0	0	1	2	2	2	2	1	1	0	0	1	0
1828	0.63	1	1	0	1	1	4	2	2	2	0	0	0	0	0	0
1829	0.7	1	1	0	1	2	4	2	2	2	1	1	0	0	0	1
1830	0.65	1	0	0	0	3	3	2	2	2	1	0	0	0	1	1
1831	0.56	1	0	0	1	2	3	2	2	2	1	1	1	0	0	1
1832	0.86	1	0	0	1	3	3	2	2	0	1	1	0	0	0	0
1833	0.44	1	1	0	0	4	2	2	3	2	1	1	1	0	0	0
1834	0.33	1	1	0	0	1	2	2	2	2	0	1	0	0	0	0
1835	0.49	1	1	0	0	1	2	2	2	2	1	1	0	0	0	1
1836	0.36	1	0	1	1	2	3	2	2	2	1	1	0	0	0	0
1837	0.37	1	1	0	1	3	2	2	2	2	1	1	0	0	0	0
1838	0.16	1	1	0	0	2	3	1	2	0	1	0	0	0	1	0
1839	0.35	1	1	0	1	1	2	2	3	2	0	1	0	0	0	0
1840	0.26	1	1	0	0	3	1	2	3	2	1	0	0	0	0	0
1841	0.59	1	1	0	0	1	2	2	3	2	1	1	0	0	0	0
1842	0.39	1	1	1	1	3	2	2	2	2	0	0	1	1	0	0
1843	0.82	1	1	0	1	2	2	2	2	2	1	1	0	0	0	1
1844	0.84	1	1	0	0	2	2	2	2	2	1	1	1	0	0	0
1845	0.56	1	1	0	0	2	2	2	2	2	1	1	1	0	0	0
1846	0.23	1	1	1	0	3	3	2	3	2	1	1	0	0	0	0
1847	0.46	1	1	0	0	2	3	2	2	0	1	0	0	0	0	1
1848	0.58	1	0	0	0	3	2	2	3	2	1	1	0	0	0	0
1849	0.49	0	1	0	1	1	3	2	3	2	1	1	0	0	0	0
1850	0.65	0	1	0	0	3	3	2	2	2	1	1	0	0	1	0
1851	0.43	1	1	0	0	1	2	2	2	2	1	0	0	0	0	0
1852	0.32	1	0	0	0	1	3	2	2	2	1	1	0	0	0	0
1853	0.48	1	1	0	1	3	3	2	2	2	1	1	0	1	0	1
1854	0.5	1	1	0	0	3	3	2	2	2	1	0	1	1	0	1
1855	0.86	1	1	0	1	3	3	2	3	2	1	1	1	1	0	0
1856	0.66	1	0	0	1	3	2	2	3	2	1	1	0	0	0	1
1857	0.81	0	1	0	1	1	2	2	2	2	1	0	0	0	0	0
1858	0.99	1	1	0	1	1	4	2	3	2	1	0	1	1	0	0
1859	0.77	1	1	0	0	3	3	2	3	2	1	1	0	0	0	1
1860	0.63	1	0	0	1	3	4	2	2	2	1	1	0	1	0	1
1861	0.31	1	1	0	0	2	3	2	2	2	1	1	1	0	1	1
1862	0.76	1	1	0	0	1	3	2	3	2	1	1	0	1	1	1
1863	0.22	1	1	1	0	1	3	2	3	2	0	1	0	0	0	0
1864	0.85	1	1	0	0	3	4	2	2	2	1	0	1	0	1	0
1865	0.63	1	1	0	1	4	2	2	3	2	0	1	0	0	0	0
1866	0.61	1	1	0	1	3	2	2	2	2	0	1	1	1	1	1
1867	0.74	0	0	0	1	4	3	2	2	2	1	0	0	0	0	1
1868	0.35	1	1	0	0	3	2	2	2	2	0	1	0	0	1	0
1869	0.58	1	0	0	0	2	2	2	3	2	1	1	0	0	1	0
1870	0.28	1	1	0	0	3	2	2	3	2	0	1	0	0	0	0
1871	0.53	1	0	1	1	3	3	2	2	2	1	1	0	0	0	1
1872	0.74	1	1	0	0	3	3	2	2	2	1	1	0	0	0	0
1873	0.65	1	0	0	1	1	4	1	1	2	1	1	0	1	1	0
1874	0.78	1	0	0	0	3	3	2	3	2	1	0	0	0	0	1
1875	0.63	1	0	0	1	2	4	2	2	2	1	1	0	1	0	1
1876	0.71	0	1	0	1	3	3	2	2	0	1	1	0	0	1	1
1877	0.58	1	0	0	0	3	2	2	2	2	1	0	0	1	0	0
1878	0.27	1	1	0	0	3	2	2	2	2	1	1	0	0	0	0
1879	0.27	1	1	1	1	1	4	2	2	2	1	0	0	0	0	0
1880	0.48	1	1	0	1	2	3	2	3	2	0	0	1	0	1	0
1881	0.47	1	1	0	0	2	3	2	3	2	1	1	0	0	0	0
1882	0.16	1	1	1	0	1	2	2	2	2	1	1	0	0	1	0
1883	0.76	1	0	0	0	3	3	2	3	2	1	1	0	0	0	0
1884	0.24	0	1	1	1	3	4	2	2	0	1	0	0	1	0	0
1885	0.41	0	1	0	0	2	2	2	3	2	0	1	1	0	0	0
1886	0.51	1	1	0	1	1	4	2	3	2	1	1	0	1	1	1
1887	0.47	1	1	0	0	2	3	2	3	2	0	1	0	1	0	1
1888	0.46	0	0	0	1	2	3	2	2	2	1	0	0	1	0	1
1889	0.28	1	1	0	0	3	2	2	3	2	1	1	0	1	0	0
1890	0.51	1	1	0	0	2	3	2	2	2	1	1	0	0	1	0
1891	0.22	1	1	0	0	1	1	2	2	2	1	1	0	0	1	0
1892	0.22	1	1	0	1	3	4	2	2	2	0	0	0	0	0	0
1893	0.3	1	1	1	0	1	3	2	3	2	1	0	0	0	0	0
1894	0.55	0	1	0	0	2	4	2	1	0	1	0	1	0	0	0
1895	0.57	0	0	0	1	2	1	1	2	2	0	0	0	0	0	1
1896	0.74	0	0	0	1	3	3	2	2	2	1	1	1	1	1	1
1897	0.82	1	1	0	1	3	4	2	3	2	1	1	0	0	0	0
1898	0.56	1	1	0	1	1	3	2	2	2	1	1	0	0	0	1
1899	0.53	1	1	0	0	2	4	2	2	2	1	0	0	1	0	1
1900	0.22	1	1	0	0	3	2	2	3	2	1	1	0	0	0	0
1901	0.33	0	1	0	1	2	2	2	3	2	0	1	0	0	0	0
1902	0.48	1	1	0	0	1	1	2	2	2	0	1	0	0	0	0
1903	0.36	1	1	0	1	1	3	2	2	2	1	0	0	0	1	1
1904	0.5	1	0	0	0	1	3	2	2	2	1	0	0	0	0	0
1905	0.66	0	1	0	1	2	2	2	2	2	1	1	1	0	0	1
1906	0.19	1	1	0	0	1	3	2	3	2	0	1	0	0	0	1
1907	0.78	1	0	0	0	3	3	2	2	2	1	0	0	1	0	0
1908	0.65	1	1	0	1	1	3	2	2	2	1	1	0	1	1	1
1909	0.52	0	1	0	0	3	2	2	3	2	0	1	0	0	0	0
1910	0.43	1	0	0	0	3	3	2	3	2	1	1	0	0	0	0
1911	0.4	1	1	0	0	3	3	2	3	2	1	1	0	0	0	0
1912	0.77	1	1	0	1	2	3	2	2	2	0	1	0	0	0	1
1913	0.59	1	1	0	0	4	3	2	2	2	0	0	1	0	0	0
1914	0.44	1	0	0	0	1	2	2	3	2	0	1	0	0	0	0
1915	0.38	1	0	0	0	3	2	2	2	2	0	1	0	0	0	0
1916	0.01	1	0	1	0	2	2	2	3	2	0	0	0	0	0	0
1917	0.49	1	1	0	1	4	3	2	2	2	1	1	0	0	1	0
1918	0.88	1	1	0	1	1	3	2	2	0	1	1	1	0	1	1
1919	0.56	1	0	0	0	3	3	2	2	2	0	1	0	0	0	0
1920	0.99	1	0	0	1	2	4	2	2	2	1	1	0	0	1	1
1921	0.85	1	1	0	1	1	4	2	2	2	1	0	0	0	0	0
1922	0.41	1	1	0	1	1	4	2	2	2	1	1	0	0	0	0
1923	0.19	1	1	1	1	3	2	2	2	2	1	1	0	0	1	0
1924	0.13	1	1	1	1	3	3	2	3	2	1	0	0	0	1	0
1925	0.77	1	1	0	1	2	4	2	2	2	1	1	0	0	0	1
1926	0.81	1	1	0	0	2	2	2	2	2	1	1	0	0	1	0
1927	0.51	1	0	0	1	1	4	2	2	2	1	0	0	0	1	0
1928	0.56	1	1	0	1	3	2	2	3	2	1	1	0	0	0	1
1929	0.91	1	1	0	1	1	4	2	3	2	1	1	1	0	0	1
1930	0.83	1	1	0	1	3	3	2	2	2	1	1	1	1	1	1
1931	0.97	0	1	0	1	3	3	2	2	0	1	1	0	1	0	1
1932	0.27	1	1	0	1	3	3	2	3	2	1	0	0	0	0	1
1933	0.75	1	1	0	0	3	3	2	2	2	1	1	0	0	1	1
1934	0.63	0	1	0	1	3	3	2	2	2	1	0	1	1	0	1
1935	0.5	1	0	0	0	3	3	2	3	2	0	1	0	0	0	1
1936	0.86	1	0	0	1	3	4	2	2	0	1	0	0	1	0	1
1937	0.43	0	0	0	0	1	3	2	2	0	0	1	0	0	1	0
1938	0.82	1	0	0	1	1	2	2	2	2	1	1	0	0	0	1
1939	0.52	1	1	0	1	1	4	2	3	2	1	0	0	0	0	1
1940	0.35	1	1	0	0	1	2	2	2	2	1	1	0	1	1	1
1941	0.51	1	0	0	1	2	4	1	2	2	1	0	0	1	1	1
1942	0.72	1	0	0	1	3	3	2	2	2	1	0	0	0	0	0
1943	0.52	1	0	0	1	2	4	1	2	2	1	0	0	0	0	0
1944	0.67	0	0	0	1	3	3	2	2	2	1	0	0	1	1	1
1945	0.65	1	0	0	0	3	2	2	2	2	1	0	0	0	1	0
1946	0.5	1	0	0	0	2	3	2	3	2	0	0	0	0	0	0
1947	0.33	1	0	0	1	3	2	2	2	2	1	1	0	1	0	1
1948	0.74	1	1	0	1	2	4	2	2	2	1	0	0	1	1	1
1949	0.34	0	1	0	1	2	3	2	3	2	1	0	0	0	0	0
1950	0.34	1	1	1	1	2	4	2	2	2	0	0	0	1	1	1
1951	0.31	1	1	0	0	1	2	2	3	2	1	1	0	0	1	0
1952	0.52	1	0	0	0	3	2	2	3	2	1	1	0	0	0	1
1953	0.57	1	1	1	0	1	2	2	3	2	1	1	1	0	0	0
1954	0.9	1	1	0	1	1	4	2	2	2	1	1	1	1	0	1
1955	0.41	1	1	0	0	3	2	2	3	2	0	1	0	0	1	0
1956	0.2	1	1	0	0	3	2	2	3	2	0	1	0	0	1	0
1957	0.96	1	1	0	1	1	3	2	2	2	1	1	1	0	1	1
1958	0.24	0	1	0	1	1	4	2	2	0	0	0	0	0	0	0
1959	0.21	0	1	0	0	1	2	2	2	2	1	1	0	0	1	0
1960	0.58	1	1	0	0	1	3	2	2	2	1	1	0	0	0	0
1961	0.54	0	1	0	1	1	3	2	2	0	1	1	1	0	0	1
1962	0.19	0	0	1	0	1	3	2	2	0	0	1	0	0	0	0
1963	0.46	1	1	0	0	2	2	2	2	2	0	1	0	0	0	0
1964	0.41	1	0	0	0	2	2	2	3	2	0	1	0	0	0	0
1965	0.37	1	1	0	1	2	3	2	3	2	1	1	0	0	0	0
1966	0.54	1	1	0	0	2	3	2	2	2	1	1	0	0	0	1
1967	0.44	1	1	1	1	1	4	2	2	2	1	0	0	0	0	0
1968	0.85	1	0	0	1	1	2	2	2	2	1	1	0	0	0	0
1969	0.48	1	0	0	1	3	3	2	2	2	1	1	0	0	0	1
1970	0.89	1	1	0	0	1	3	2	2	2	1	1	1	0	1	1
1971	0.29	1	1	0	0	4	2	2	2	2	1	0	0	0	0	1
1972	0.5	1	1	0	1	1	2	2	2	2	1	1	0	0	0	1
1973	0.22	0	1	0	1	1	3	2	2	2	0	0	0	0	1	0
1974	0.44	1	0	0	0	3	2	2	2	2	1	0	0	1	0	1
1975	0.37	1	0	0	1	1	2	2	2	2	1	1	0	0	0	1
1976	0.44	1	0	0	0	3	2	2	2	2	1	1	0	0	0	0
1977	0.29	1	1	0	0	1	4	2	2	2	1	0	0	0	0	1
1978	0.52	1	1	0	1	3	3	2	2	2	1	0	0	1	1	1
1979	0.24	1	1	0	0	1	2	2	2	2	1	1	0	0	0	0
1980	0.54	1	1	0	1	3	2	2	2	2	1	1	0	0	0	0
1981	0.37	0	1	1	1	3	4	2	2	2	0	0	0	1	1	1
1982	0.39	1	0	0	0	2	2	2	2	2	1	1	0	0	0	0
1983	0.51	1	1	0	1	3	4	2	2	2	1	0	1	1	0	0
1984	0.25	1	1	1	0	2	2	2	2	2	0	1	0	0	0	0
1985	0.42	1	1	0	1	3	3	2	2	2	1	1	0	0	0	0
1986	0.29	1	1	1	0	1	2	2	3	2	1	1	0	0	1	0
1987	0.64	1	1	0	1	4	2	2	2	2	1	0	0	0	1	1
1988	0.92	0	1	0	1	3	4	2	2	2	1	0	1	1	0	1
1989	0.63	1	0	0	0	3	4	2	2	2	1	1	0	0	0	0
1990	0.31	1	1	0	0	2	2	2	2	2	1	1	1	0	0	0
1991	0.91	1	0	0	1	2	3	2	2	2	1	0	0	1	1	1
1992	0.4	1	1	0	0	3	2	2	2	2	1	1	0	1	0	1
1993	0.5	1	1	0	0	1	2	2	2	2	1	1	0	0	0	0
1994	0.14	1	1	1	0	2	3	2	2	2	1	1	0	0	1	0
1995	0.45	1	0	0	0	1	3	2	2	2	1	1	0	0	1	0
1996	0.72	1	1	0	0	2	2	2	2	2	1	1	0	0	0	1
1997	0.73	1	1	0	1	1	4	2	2	2	1	1	0	0	0	0
1998	0.57	1	1	0	1	1	4	2	2	2	0	0	0	0	1	1
1999	0.41	1	1	0	0	3	2	2	2	2	1	1	0	0	1	0
[truncated: 115 more rows]
