# Supplementary material for: An integrated nomogram combining deep learning, clinical characteristics and ultrasound features for predicting central lymph node metastasis in papillary thyroid cancer: A multicenter study
Source: Front Endocrinol (Lausanne). 2023 Feb 21;14:964074. doi: 10.3389/fendo.2023.964074 (PMC9990492; doi:10.3389/fendo.2023.964074)
Supplement: Supplementary file 2 [file DataSheet_2.xlsx]

## Sheet: LN_va0602
case	AI	BRAF	Gender	Age	Coating025	Position	Diameter	Composition	Echo	Margin	MircoCacification	Shape	Hashimoto	MIDDLEAREAUS	Multiple	MIDDLEAREAPATHO
1	0.12	0	1	0	0	2	3	2	2	0	0	1	0	0	0	0
2	0.59	0	1	0	1	3	2	2	2	2	0	0	0	1	1	1
3	0.47	0	1	0	0	3	2	2	3	2	0	0	0	0	0	0
4	0.84	0	0	0	1	1	3	2	2	2	1	1	0	1	1	1
5	0.6	0	1	0	1	3	3	2	2	2	1	1	0	1	0	1
6	0.5	0	1	0	1	3	3	2	2	2	1	1	0	1	0	1
7	0.21	0	1	0	1	2	4	2	2	2	1	0	0	1	1	1
8	0.68	0	0	0	1	1	3	2	2	2	1	0	0	0	1	1
9	0.39	0	1	0	0	1	1	2	2	2	0	1	0	0	0	0
10	0.47	0	1	0	1	3	3	2	2	2	1	0	0	0	0	0
11	0.3	0	1	0	1	2	3	2	2	2	0	0	0	0	1	0
12	0.12	0	1	1	0	3	1	2	2	0	1	1	0	0	0	0
13	0.65	0	0	0	0	3	2	2	2	2	1	0	1	0	1	0
14	0.89	0	0	0	1	1	3	2	2	2	1	0	0	0	0	1
15	0.17	0	1	1	0	1	2	2	2	2	1	0	0	0	0	0
16	0.21	0	1	1	1	3	4	2	2	2	0	0	0	0	1	0
17	0.42	0	0	1	0	2	2	1	2	2	1	1	0	0	0	0
18	0.36	0	1	0	1	1	3	2	2	2	0	1	0	0	1	0
19	0.96	0	0	0	1	4	4	2	2	0	1	0	0	1	1	1
20	0.66	0	1	0	0	3	3	2	2	2	1	1	0	0	1	1
21	0.25	0	1	1	1	4	3	2	3	2	1	0	0	0	0	0
22	0.19	0	1	0	0	1	2	2	2	2	1	1	0	0	0	1
23	0.26	0	1	0	0	1	2	2	2	0	1	1	0	0	0	0
24	0.62	0	0	0	1	3	2	2	2	2	0	0	0	0	0	1
25	0.42	0	1	0	1	3	3	2	3	2	0	0	0	1	1	1
26	0.23	0	1	0	1	3	4	2	2	0	0	1	0	0	0	0
27	0.45	0	1	0	1	2	3	2	2	2	1	0	0	0	1	1
28	0.47	0	1	0	1	3	4	2	2	0	1	0	0	0	0	1
29	0.83	0	0	0	1	4	3	2	2	2	1	0	0	0	1	0
30	0.4	0	1	0	0	2	3	2	2	2	1	1	0	0	0	1
31	0.21	0	0	1	0	2	3	2	2	2	1	1	0	0	1	0
32	0.65	0	1	0	0	1	2	2	2	2	1	1	0	0	0	0
33	0.35	0	1	0	1	3	2	2	2	2	1	1	0	0	0	1
34	0.56	0	1	0	1	1	3	2	2	0	1	0	1	0	0	0
35	0.18	0	1	1	0	2	3	2	2	2	1	1	0	0	0	0
36	0.96	0	0	0	1	2	4	1	2	2	1	0	0	1	1	1
37	0.25	0	1	0	0	2	2	2	2	2	0	1	0	0	1	1
38	0.22	0	0	1	0	3	1	2	2	2	0	1	0	0	1	0
39	0.2	0	1	0	0	2	2	2	2	2	1	1	0	0	0	0
40	0.77	0	0	0	1	3	3	2	1	0	1	1	0	0	0	0
41	0.27	0	1	0	1	2	3	2	3	2	0	1	0	0	0	0
42	0.01	0	1	1	1	2	4	2	2	2	1	0	0	1	1	1
43	0.49	0	1	0	1	2	4	2	2	2	1	1	0	1	0	0
44	0.3	0	1	0	1	2	3	2	2	2	1	0	0	0	0	0
45	0.52	0	0	0	1	3	3	2	2	2	1	0	0	0	0	1
46	0.18	0	1	0	0	2	2	2	2	2	1	0	0	0	0	1
47	0.25	0	1	1	0	1	2	2	2	2	1	1	0	0	1	0
48	0.42	0	1	0	1	2	4	2	2	2	1	1	0	1	1	1
49	0.82	0	0	0	1	3	4	2	2	2	1	0	0	1	1	1
50	0.18	0	1	1	1	2	3	2	2	0	1	0	0	0	1	1
51	0.49	0	1	0	1	2	2	2	3	2	0	1	0	1	1	1
52	0.26	0	1	1	0	3	2	2	2	2	1	1	0	0	1	0
53	0.59	0	0	0	0	2	3	2	2	2	1	1	0	0	0	1
54	0.36	0	1	0	1	2	3	2	2	2	1	1	0	0	1	0
55	0.74	0	1	0	1	3	2	2	3	2	1	1	1	0	0	1
56	0.54	0	1	0	1	4	3	2	2	0	1	0	0	0	0	0
57	0.55	0	1	0	1	1	3	2	3	2	1	1	1	0	1	1
58	0.44	0	1	0	1	2	3	2	2	0	0	1	0	1	0	1
59	0.44	0	1	0	1	4	3	2	2	2	1	0	0	0	1	1
60	0.23	0	0	0	0	3	4	2	1	0	1	1	0	0	0	0
61	0.9	0	1	0	0	3	3	2	1	0	1	0	0	0	0	1
62	0.4	0	1	0	0	2	1	2	2	2	1	1	1	0	0	0
63	0.26	0	0	1	1	1	3	2	2	2	1	0	0	0	1	0
64	0.48	0	1	0	0	1	3	2	2	0	1	0	0	1	1	1
65	0.87	0	1	0	1	3	3	2	2	2	1	1	1	1	0	0
66	0.39	0	1	0	1	3	2	2	2	2	1	1	1	0	0	0
67	0.64	0	1	0	1	4	4	2	2	2	1	0	1	1	0	0
68	0.88	0	0	0	1	3	2	2	2	2	1	1	1	0	0	1
69	0.71	0	1	0	1	3	2	2	2	2	1	1	1	0	0	1
70	0.68	0	1	0	1	1	3	2	2	2	1	0	1	0	0	1
71	0.51	0	1	0	0	1	3	2	2	2	0	0	0	0	1	0
72	0.5	0	1	0	1	1	3	2	2	2	1	1	0	0	0	1
73	0.62	0	1	0	1	3	3	2	2	2	1	1	1	1	0	1
74	0.85	0	1	0	1	2	3	2	2	2	1	1	0	0	0	1
75	0.58	0	0	0	0	1	2	2	2	2	0	1	0	0	1	1
76	0.48	0	0	1	0	3	2	2	2	2	1	1	1	0	1	0
77	0.37	0	1	0	1	1	2	2	2	2	1	1	0	0	0	0
78	0.55	0	1	0	1	3	3	2	2	2	1	1	0	1	1	1
79	0.48	0	1	0	1	4	2	2	2	0	0	0	0	0	1	1
80	0.65	0	1	0	0	1	4	2	2	0	1	1	0	0	0	0
81	0.48	0	1	0	0	2	2	2	3	2	0	1	0	0	1	0
82	0.56	0	1	0	0	1	2	2	3	2	0	1	0	1	1	1
83	0.98	0	0	0	0	1	3	2	2	2	1	1	1	0	0	1
84	0.45	0	1	0	1	3	3	2	2	2	1	1	1	0	0	0
85	0.48	0	1	0	1	3	3	2	2	2	1	0	0	1	1	1
86	0.56	0	1	0	1	4	2	2	2	2	1	1	0	0	1	1
87	0.13	0	1	1	0	2	2	2	2	2	1	1	0	0	0	0
88	0.33	0	1	1	1	3	3	2	2	2	1	1	1	0	0	0
89	0.57	0	1	0	1	3	2	2	2	2	1	1	0	0	1	0
90	0.92	0	1	0	1	3	4	2	2	0	1	0	0	1	1	1
91	0.64	0	1	0	1	1	4	2	3	0	1	1	0	1	0	1
92	0.77	0	0	0	1	3	4	2	2	0	1	0	0	0	0	1
93	0.41	0	1	0	1	3	3	2	2	2	1	1	0	0	1	0
94	0.32	0	1	0	1	3	4	2	2	0	0	0	0	0	0	0
95	0.68	0	1	0	1	1	4	2	2	0	1	1	0	0	0	1
96	0.88	0	1	0	1	3	3	2	2	2	1	1	1	1	0	1
97	0.62	0	1	0	1	3	3	2	2	2	1	1	1	0	1	0
98	0.57	0	1	0	1	3	4	2	2	2	1	0	0	0	0	1
99	0.92	0	1	0	1	3	4	2	2	2	1	0	1	1	0	1
100	0.74	0	1	0	1	3	4	2	2	2	1	1	1	1	1	1
101	0.83	0	1	0	1	3	4	2	2	0	1	0	0	1	0	1
102	0.17	0	1	1	1	3	2	2	2	0	1	0	1	0	0	0
103	0.33	0	1	0	1	3	3	2	3	0	1	0	0	0	1	1
104	0.86	0	0	0	1	3	4	2	1	0	1	1	1	1	1	1
105	0.42	0	1	0	1	3	4	1	2	2	1	0	0	1	0	0
106	0.39	0	1	0	1	2	4	2	1	0	1	1	1	0	0	0
107	0.98	0	1	0	1	2	3	2	2	2	1	1	1	0	0	1
108	0.6	0	1	0	0	3	2	2	2	2	1	1	1	0	0	0
109	0.57	0	0	0	1	3	3	2	2	0	1	1	0	0	0	0
110	0.53	0	0	0	0	1	3	2	2	0	1	0	0	0	1	0
111	0.23	0	1	1	0	1	2	2	3	0	1	1	0	0	0	0
112	0.25	0	1	0	0	2	2	2	2	2	1	1	0	0	0	0
113	0.75	0	0	0	1	2	3	2	2	2	1	0	0	0	1	0
114	0.57	0	1	0	1	2	3	2	2	2	1	1	0	1	1	1
115	0.75	0	0	0	1	1	3	2	2	2	1	1	0	0	0	1
116	0.57	0	0	0	0	2	3	2	3	2	0	1	0	0	0	1
117	0.66	0	0	0	1	3	3	2	2	2	1	1	0	0	1	1
118	0.29	0	1	1	1	3	3	2	2	2	1	1	1	0	0	0
119	0.5	0	1	0	0	1	2	2	2	2	1	1	1	0	0	0
120	0.88	0	0	0	1	3	3	2	2	2	1	1	0	1	1	1
121	0.43	0	1	1	1	3	4	2	2	2	1	0	0	0	0	0
122	0.57	0	0	0	0	1	3	2	2	2	1	0	1	0	0	0
123	0.96	0	1	0	1	3	4	2	2	2	1	1	1	1	1	1
124	0.41	0	1	0	0	3	2	2	3	2	1	1	1	0	1	0
125	0.5	0	1	0	1	3	3	2	2	2	1	1	0	1	1	1
126	0.48	0	1	0	1	3	4	2	2	0	1	0	0	0	1	1
127	0.43	0	1	0	1	3	3	2	2	2	1	0	1	1	0	1
128	0.53	0	0	0	1	2	3	2	2	2	1	1	0	0	0	0
129	0.96	0	1	0	1	3	3	2	2	2	1	1	0	1	0	1
130	0.42	0	1	0	0	3	2	2	3	0	0	1	0	0	1	0
131	0.6	0	1	0	1	3	3	2	2	0	1	0	0	1	0	1
132	0.53	0	1	0	0	3	2	2	3	0	0	1	1	0	1	1
133	0.48	0	1	0	0	1	3	2	3	2	0	1	0	0	1	0
134	0.55	0	1	0	0	1	3	2	2	2	1	1	0	1	1	1
135	0.53	0	1	0	1	4	2	2	3	2	0	0	0	0	0	1
136	0.99	0	1	0	1	1	4	2	2	2	1	1	1	1	0	1
137	0.52	0	1	0	0	3	2	2	2	2	1	1	0	0	0	1
138	0.22	0	1	1	0	1	2	2	2	2	1	1	0	1	1	1
139	0.41	0	1	0	0	1	3	2	2	2	0	1	1	0	1	1
140	0.46	0	1	0	0	3	3	2	2	0	1	0	0	0	1	0
141	0.42	0	1	0	1	1	3	2	2	2	1	1	0	0	0	0
142	0.32	0	1	0	1	1	3	2	3	2	0	1	1	0	1	0
143	0.99	0	1	0	1	1	3	2	2	2	1	1	1	1	1	1
144	0.57	0	1	0	1	3	3	2	2	2	1	1	1	1	0	1
145	0.46	0	1	0	1	3	2	2	2	2	1	1	1	0	0	0
146	0.87	0	1	0	1	1	3	2	2	2	1	1	1	0	0	0
147	0.46	0	1	0	0	3	2	2	2	2	1	1	0	1	1	0
148	0.47	0	1	0	1	3	3	2	2	2	1	1	1	1	0	1
149	0.47	0	1	0	1	3	3	2	3	2	0	0	1	0	1	0
150	0.9	0	1	0	1	1	3	2	2	2	1	1	1	1	1	1
151	0.49	0	1	0	1	4	3	2	2	2	1	0	1	0	1	1
152	0.82	0	0	0	1	3	4	2	2	2	1	1	1	1	0	1
153	0.69	0	1	0	1	3	2	2	3	2	0	1	1	0	0	1
154	0.47	0	0	0	1	3	3	2	2	2	1	1	0	0	1	0
155	0.74	0	0	0	1	3	3	2	2	2	1	1	1	0	0	1
156	0.31	0	1	1	1	1	3	2	2	2	1	1	1	0	0	0
157	0.49	0	0	0	0	2	3	2	2	0	1	0	0	0	1	0
158	0.41	0	1	1	1	1	3	2	2	2	1	1	1	0	0	0
159	0.33	0	1	0	1	3	3	2	2	2	0	1	0	1	0	1
160	0.45	0	1	0	1	1	3	2	2	2	1	1	0	0	0	0
161	0.64	0	1	1	1	3	3	2	2	2	1	1	1	0	0	1
162	0.49	0	0	0	0	3	3	2	2	2	1	1	0	0	0	0
163	0.5	0	1	0	1	4	3	2	2	0	1	0	1	1	1	1
164	0.83	0	1	0	0	1	3	2	2	2	1	1	1	1	0	0
165	0.44	0	1	0	0	1	2	2	2	0	0	1	0	0	0	0
166	0.46	0	1	0	1	1	3	2	2	2	1	1	0	1	1	1
167	0.45	0	1	0	1	3	3	2	2	2	1	1	0	0	0	0
168	0.29	0	0	1	1	2	4	1	2	0	1	1	0	1	1	1
169	0.49	0	1	0	1	3	4	2	2	2	1	1	0	1	0	0
170	0.58	0	1	0	1	4	4	2	2	2	1	0	0	1	1	1
171	0.3	0	1	1	0	3	2	2	2	2	1	1	0	0	1	0
172	0.45	0	1	0	1	4	3	2	2	0	1	0	1	1	1	1
173	0.7	0	1	0	1	3	4	2	2	2	1	1	0	1	0	1
174	0.63	0	1	0	1	3	3	2	2	2	1	1	0	0	0	1
175	0.88	0	1	0	1	3	3	2	2	2	1	0	0	1	1	1
176	0.34	0	0	1	1	3	3	2	2	2	1	0	1	1	0	0
177	0.48	0	1	0	1	3	3	2	3	2	1	1	1	0	1	1
178	0.41	0	0	0	0	1	3	2	2	2	1	1	0	0	1	0
179	0.83	0	1	0	1	3	3	2	2	2	1	1	0	0	0	0
180	0.47	0	1	1	1	1	3	2	2	2	1	1	1	1	1	1
181	0.28	0	1	0	1	4	3	2	2	0	0	0	1	0	1	0
182	0.38	0	1	0	1	1	3	2	2	2	0	1	1	0	1	0
183	0.23	0	1	1	0	1	2	2	3	2	1	1	0	0	0	0
184	0.54	0	1	0	1	3	3	1	2	2	1	0	1	0	0	1
185	0.83	0	0	0	1	2	4	2	2	0	1	1	0	0	0	0
186	0.66	0	1	0	1	2	3	2	2	2	1	1	0	0	1	1
187	0.49	0	1	0	0	3	3	2	2	2	1	1	0	0	0	1
188	0.29	0	1	0	1	1	3	2	2	2	1	1	0	0	1	0
189	0.46	0	1	0	0	2	3	2	2	2	1	1	0	0	0	0
190	0.96	0	1	0	1	3	4	2	2	0	1	1	1	1	1	1
191	0.87	0	1	0	1	3	4	2	2	2	1	1	1	1	1	1
192	0.56	0	1	0	0	3	4	2	2	0	1	0	0	0	0	0
193	0.39	1	1	0	0	1	2	2	3	2	0	1	0	0	0	0
194	0.17	1	1	1	1	1	4	2	2	2	0	1	1	0	0	0
195	0.82	1	0	0	1	3	4	2	2	2	0	0	0	1	1	1
196	0.43	1	0	0	1	2	2	2	2	2	0	1	0	0	0	0
197	0.43	1	1	1	0	1	3	2	2	2	1	0	0	0	0	0
198	0.54	1	1	0	0	3	3	2	2	2	0	0	0	0	0	0
199	0.47	1	1	0	0	1	2	2	2	2	1	1	0	0	0	0
200	0.62	1	1	0	1	4	4	2	2	0	1	0	0	1	0	1
201	0.42	1	0	0	0	3	2	2	2	2	0	0	0	0	0	0
202	0.3	1	1	0	1	1	3	2	2	2	1	0	0	0	1	1
203	0.32	1	0	0	1	1	3	2	2	2	1	0	0	0	1	1
204	0.39	1	1	0	1	2	3	2	2	2	1	0	0	0	1	0
205	0.45	1	1	0	1	2	3	2	2	2	0	0	0	0	0	0
206	0.23	1	1	0	0	1	3	2	2	2	1	0	0	0	0	0
207	0.4	1	1	0	1	1	4	2	2	2	1	1	0	0	0	0
208	0.33	1	1	0	1	3	2	2	2	2	1	1	0	0	1	1
209	0.85	1	1	0	1	3	3	2	2	2	1	0	0	1	1	1
210	0.37	1	1	0	1	1	4	2	2	2	1	0	1	0	1	1
211	0.38	1	1	0	1	1	2	2	2	2	1	1	0	0	0	0
212	0.18	1	0	1	0	1	2	2	2	2	1	0	0	0	0	0
213	0.47	1	1	0	1	2	2	2	2	2	0	0	0	0	1	1
214	0.13	1	1	1	1	1	3	2	2	2	1	0	0	0	0	0
215	0.27	1	1	1	1	2	3	2	2	2	1	0	0	0	1	0
216	0.6	1	1	0	1	3	4	2	1	0	1	0	0	1	0	1
217	0.68	1	1	0	1	3	4	2	2	2	1	1	0	0	0	1
218	0.45	1	1	0	0	2	2	2	1	0	1	1	0	0	0	0
219	0.42	1	1	0	0	3	2	2	2	2	1	1	0	0	0	0
220	0.18	1	1	0	1	1	4	2	2	2	1	0	0	1	0	0
221	0.13	1	1	1	1	3	4	2	2	2	1	1	0	0	0	0
222	0.45	1	0	0	0	3	3	2	2	2	1	1	0	0	1	0
223	0.51	1	0	0	0	1	3	2	2	2	0	0	0	0	0	0
224	0.18	1	1	0	1	1	3	2	2	2	1	0	0	0	0	0
225	0.95	1	1	0	1	3	4	2	2	2	1	0	0	0	0	1
226	0.4	1	1	0	0	1	2	2	2	2	0	0	0	0	1	0
227	0.45	1	0	0	0	3	3	2	2	2	1	0	0	0	0	0
228	0.46	1	1	0	0	1	2	2	2	2	0	0	0	0	0	1
229	0.57	1	1	0	1	3	3	2	2	2	1	0	0	0	0	1
230	0.47	1	1	0	1	3	3	2	2	2	0	1	0	0	0	1
231	0.35	1	1	0	1	1	4	2	2	2	1	0	0	0	1	1
232	0.29	1	0	0	1	1	4	2	2	2	1	0	0	0	0	1
233	0.5	1	1	0	1	3	4	2	2	2	0	0	0	0	0	0
234	0.22	1	1	1	0	2	2	2	2	2	0	0	0	0	0	0
235	0.54	1	1	0	0	3	2	2	2	2	1	1	0	0	1	0
236	0.35	1	1	0	1	1	3	2	2	2	0	1	0	0	1	1
237	0.57	1	1	0	1	1	3	2	2	2	0	0	0	1	0	1
238	0.51	1	0	0	0	2	2	2	2	0	0	0	0	0	0	0
239	0.49	1	0	0	1	3	4	2	2	2	1	1	0	0	1	1
240	0.35	1	1	1	1	4	3	2	2	2	1	0	0	0	0	0
241	0.79	1	0	0	0	3	3	2	2	2	1	0	0	0	0	1
242	0.42	1	1	0	0	1	3	2	2	2	1	0	0	0	0	0
243	0.65	1	0	0	0	1	2	2	2	2	1	0	1	0	1	1
244	0.86	1	0	0	1	3	3	2	2	2	1	0	0	1	0	0
245	0.32	1	1	0	1	2	3	2	2	2	1	0	0	1	0	1
246	0.44	1	0	0	0	2	2	2	2	2	0	0	0	0	0	0
247	0.5	1	1	0	1	4	3	2	2	2	1	0	0	0	0	1
248	0.53	1	1	0	1	1	2	2	2	2	1	0	0	1	0	1
249	0.41	1	1	1	0	1	3	2	3	2	1	0	0	0	0	0
250	0.22	1	1	0	0	3	3	2	2	2	1	0	0	0	0	0
251	0.76	1	0	0	0	1	3	2	2	2	1	0	0	0	0	1
252	0.73	1	0	0	1	1	4	2	2	2	1	0	0	1	0	1
253	0.54	1	1	0	0	3	2	2	3	2	1	1	0	0	1	0
254	0.63	1	0	0	1	1	3	2	2	2	1	0	0	1	0	1
255	0.43	1	1	0	0	3	2	2	3	2	0	0	0	0	0	0
256	0.63	1	1	0	1	3	3	2	2	2	1	1	0	0	0	1
257	0.48	1	0	0	0	3	4	2	2	0	1	0	0	0	0	1
258	0.3	1	1	0	0	2	2	2	2	2	0	1	0	0	0	0
259	0.8	1	0	0	1	1	4	2	2	2	1	0	0	0	0	1
260	0.44	1	1	0	1	1	3	2	3	2	0	0	0	0	0	0
261	0.11	1	1	0	1	3	4	2	2	2	0	0	0	0	0	0
262	0.38	1	1	0	1	2	2	2	2	2	0	0	0	0	0	0
263	0.17	1	1	1	0	3	2	2	3	2	1	1	0	0	0	0
264	0.5	1	0	0	0	2	2	2	2	2	1	0	0	0	0	0
265	0.29	1	1	1	1	3	3	2	2	2	1	1	0	0	0	0
266	0.58	1	1	0	0	3	2	2	2	2	0	0	0	0	0	0
267	0.73	1	0	0	0	2	2	2	3	2	1	1	0	0	1	1
268	0.19	1	1	1	1	3	2	2	2	2	0	1	0	1	0	0
269	0.29	1	1	0	0	3	2	2	2	2	1	1	0	0	0	0
270	0.4	1	0	0	0	1	2	2	2	2	1	1	0	0	0	1
271	0.69	1	1	0	0	3	3	2	2	2	1	1	0	1	0	1
272	0.19	1	1	1	0	3	2	2	2	2	1	1	0	0	0	0
273	0.45	1	0	1	0	1	3	2	2	2	1	0	0	0	0	0
274	0.19	1	1	0	0	3	2	2	2	2	1	1	0	0	0	0
275	0.47	1	0	0	0	2	2	2	2	2	1	0	0	0	1	1
276	0.15	1	1	1	0	2	3	2	2	2	1	0	0	0	1	0
277	0.75	1	1	0	1	3	3	2	2	2	1	1	0	0	1	1
278	0.22	1	1	0	0	1	3	2	3	2	1	1	0	0	0	0
279	0.52	1	1	0	0	3	3	2	2	2	1	0	1	0	0	0
280	0.59	1	1	0	1	3	3	2	2	2	1	0	0	0	0	1
281	0.81	1	0	0	1	2	3	2	2	2	1	0	0	0	0	1
282	0.3	1	1	0	0	2	2	2	2	2	1	1	0	0	0	0
283	0.25	1	1	0	0	1	2	2	2	2	1	0	0	0	0	0
284	0.48	1	1	0	0	3	2	2	2	2	1	1	0	0	0	0
285	0.27	1	1	0	1	4	3	2	2	2	0	0	0	0	1	1
286	0.44	1	1	0	1	1	3	2	2	2	0	0	0	0	0	0
287	0.37	1	1	0	1	3	3	2	2	2	1	1	0	0	1	1
288	0.47	1	0	0	0	1	3	2	2	2	1	1	0	0	0	1
289	0.25	1	1	1	0	2	2	2	3	2	1	1	0	0	0	1
290	0.34	1	1	0	1	2	2	2	2	2	1	0	0	0	1	0
291	0.52	1	1	0	0	1	3	2	3	2	1	1	0	0	0	0
292	0.46	1	1	0	0	3	2	2	3	2	1	1	0	0	0	0
293	0.86	1	1	0	0	1	4	2	3	2	1	1	0	0	0	1
294	0.39	1	1	0	0	1	3	2	2	2	1	0	0	0	0	1
295	0.56	1	1	0	0	3	2	2	3	2	1	0	0	0	0	1
296	0.44	1	1	0	0	3	3	2	2	2	1	1	0	0	0	1
297	0.53	1	1	0	1	1	4	1	1	2	1	0	0	0	1	0
298	0.2	1	1	1	1	2	3	2	2	2	1	1	0	0	0	1
299	0.2	1	1	0	0	1	2	2	3	2	0	1	0	0	1	0
300	0.72	1	0	0	1	2	4	2	2	2	1	1	0	0	0	1
301	0.29	1	1	1	1	1	3	2	2	2	1	1	0	0	0	0
302	0.48	1	1	0	1	2	2	2	2	0	1	0	0	1	0	1
303	0.77	1	1	0	1	2	3	2	3	2	1	1	0	1	1	1
304	0.47	1	0	0	0	1	1	2	2	2	1	1	0	1	1	1
305	0.2	1	1	0	0	3	3	2	3	2	1	1	1	0	0	0
306	0.36	1	1	1	1	1	4	2	3	2	1	0	0	0	0	0
307	0.39	1	1	0	0	1	2	2	3	2	1	1	1	0	1	0
308	0.49	1	1	0	0	2	3	2	2	2	1	1	0	1	0	1
309	0.9	1	0	0	0	2	4	2	2	2	1	0	0	1	0	1
310	0.31	1	1	1	1	2	4	2	2	2	1	1	0	0	1	1
311	0.39	1	1	0	0	1	2	2	2	2	0	1	0	0	0	0
312	0.2	1	1	0	0	1	4	2	3	2	1	1	0	0	0	1
313	0.34	1	1	0	1	4	2	2	2	2	1	0	0	0	1	1
314	0.11	1	1	1	1	4	3	2	3	2	1	0	0	0	1	0
315	0.47	1	1	0	1	3	3	2	3	0	0	1	0	0	0	0
316	0.51	1	1	0	1	4	3	2	3	2	1	0	0	0	1	1
317	0.39	1	1	0	0	1	3	2	3	2	1	0	0	0	0	0
318	0.41	1	1	0	1	3	4	2	2	2	1	0	0	0	0	0
319	0.15	1	1	1	0	2	2	2	3	2	1	1	0	0	0	0
320	0.58	1	1	0	1	2	3	2	3	2	1	1	1	1	0	1
321	0.19	1	0	1	1	3	4	2	3	2	1	1	0	1	1	0
322	0.39	1	0	0	1	3	3	2	2	2	1	1	1	0	0	0
323	0.42	1	1	0	0	1	3	2	3	2	0	1	1	0	0	0
324	0.49	1	0	0	0	1	2	2	3	2	0	0	0	0	1	0
325	0.46	1	0	0	0	1	2	2	2	0	1	1	0	0	0	0
326	0.43	1	1	0	0	3	2	2	3	2	0	1	0	0	1	0
327	0.45	1	1	0	1	1	2	2	3	2	1	1	0	0	0	1
328	0.55	1	1	1	1	2	4	2	3	2	1	1	1	0	0	0
329	0.63	1	1	0	1	3	3	2	2	0	1	1	0	1	1	1
330	0.37	1	0	1	1	2	4	1	2	2	1	0	0	0	0	0
331	0.16	1	1	0	1	3	2	2	2	0	0	1	0	1	1	1
332	0.55	1	1	0	0	3	3	2	3	2	1	1	0	0	0	0
333	0.62	1	1	0	1	3	3	2	3	2	0	0	0	0	0	1
334	0.53	1	1	0	0	3	3	2	3	2	1	0	0	0	0	0
335	0.56	1	1	0	0	3	2	2	3	2	1	1	1	0	0	0
336	0.57	1	1	0	1	1	3	2	2	2	1	0	0	1	1	1
337	0.66	1	1	0	1	1	2	2	3	2	1	1	0	1	0	1
338	0.78	1	1	0	0	1	3	2	3	2	1	1	0	0	0	1
339	0.47	1	0	0	0	2	2	2	3	2	1	1	0	0	1	0
340	0.26	1	1	1	1	3	3	2	3	2	0	1	0	0	0	0
341	0.64	1	0	0	0	1	2	2	3	2	0	1	0	0	0	1
342	0.2	1	1	0	0	2	2	2	3	2	0	1	0	0	1	0
343	0.76	1	0	0	1	1	3	2	3	2	1	1	0	0	0	0
344	0.33	1	1	1	1	3	2	2	3	2	1	1	0	0	1	0
345	0.43	1	1	0	1	2	4	2	3	2	0	1	0	0	0	1
346	0.45	1	1	0	1	1	3	2	3	0	1	1	0	0	0	0
347	0.14	1	1	0	0	2	2	2	2	2	0	1	1	0	0	0
348	0.32	1	1	0	1	3	4	2	3	2	1	1	0	0	0	1
349	0.62	1	1	0	1	3	3	2	3	2	1	1	0	0	0	1
350	0.45	1	1	0	1	3	4	2	2	2	1	1	0	1	0	1
351	0.11	1	1	1	0	3	2	2	3	2	1	1	0	0	0	0
352	0.26	1	1	0	0	1	2	2	2	2	1	1	0	0	1	0
353	0.55	1	1	0	1	2	3	2	3	2	1	1	1	1	0	1
354	0.98	1	1	0	1	1	4	2	3	2	1	0	0	1	0	1
355	0.29	1	1	1	1	4	3	2	3	2	1	0	0	0	0	0
356	0.38	1	1	0	1	3	3	2	3	2	1	0	0	0	1	0
357	0.26	1	1	0	0	1	2	2	3	2	0	1	0	0	0	0
358	0.51	1	1	0	1	3	3	2	3	0	0	1	1	0	1	1
359	0.18	1	1	1	0	1	3	2	2	0	0	1	0	0	0	0
360	0.23	1	1	1	0	3	1	2	3	2	0	1	0	0	1	0
361	0.89	1	0	0	0	1	3	2	3	2	1	0	0	0	1	0
362	0.64	1	1	0	1	3	3	2	2	2	1	1	0	0	1	1
363	0.55	1	0	0	1	2	3	2	3	0	0	1	0	0	0	1
364	0.41	1	1	0	0	1	3	2	3	2	0	1	0	0	0	0
365	0.98	1	0	0	1	3	3	2	3	2	1	0	1	1	1	1
366	0.76	1	0	0	0	1	3	2	2	2	1	0	0	0	0	1
367	0.27	1	1	1	1	2	2	2	3	2	1	1	0	0	0	0
368	0.25	1	1	0	1	2	3	2	3	2	1	0	0	0	1	1
369	0.3	1	1	1	1	1	3	2	3	2	1	1	0	1	1	1
370	0.51	1	1	0	1	3	3	2	3	2	1	1	0	0	1	1
371	0.67	1	0	0	1	3	2	2	2	2	0	1	1	0	1	1
372	0.53	1	0	0	1	3	3	2	2	2	1	0	0	1	1	1
373	0.53	1	1	0	0	1	3	2	3	2	1	1	0	0	0	0
374	0.49	1	1	0	1	2	3	2	2	2	1	1	0	0	0	0
375	0.52	1	1	0	0	2	1	2	3	2	0	1	0	0	0	1
376	0.7	1	1	0	0	2	2	2	2	2	1	0	1	0	0	1
377	0.79	1	0	0	1	3	2	2	3	2	0	1	0	0	0	1
378	0.64	1	0	0	1	3	2	2	3	2	1	1	0	0	0	1
379	0.36	1	1	0	1	3	3	2	3	2	1	1	0	0	0	1
380	0.72	1	0	0	1	3	3	2	2	2	1	1	1	0	0	1
381	0.27	1	1	1	1	1	3	2	2	2	1	1	0	0	1	1
382	0.22	1	1	1	1	2	3	2	2	2	1	1	0	0	0	0
383	0.57	1	1	0	1	1	3	2	2	2	1	0	0	0	0	0
384	0.39	1	0	0	0	4	3	2	2	2	1	0	0	0	1	0
385	0.79	1	1	0	1	3	3	2	3	2	0	1	0	0	0	1
386	0.7	1	0	0	1	3	3	2	3	2	1	1	0	1	0	1
387	0.57	1	1	0	0	2	4	2	2	0	0	0	0	0	0	1
388	0.67	1	1	0	1	3	4	2	2	2	0	1	0	0	1	1
389	0.84	1	0	0	1	2	4	2	2	2	0	1	0	0	0	1
390	0.23	1	1	0	0	1	2	2	3	2	1	1	0	0	0	1
391	0.38	1	1	0	1	2	2	2	3	2	0	0	0	0	0	0
392	0.45	1	1	0	1	3	3	2	3	2	0	0	0	0	1	0
393	0.23	1	1	1	0	1	3	2	3	2	1	0	1	0	0	0
394	0.97	1	0	0	1	3	4	2	2	2	1	1	0	1	0	1
395	0.54	1	0	0	0	3	2	2	3	2	1	1	0	0	0	1
396	0.59	1	0	0	1	1	2	2	2	2	1	1	0	0	1	1
397	0.46	1	1	0	0	1	3	2	2	2	0	0	0	0	1	0
398	0.89	1	1	0	1	3	4	2	2	2	1	1	0	0	0	1
399	0.84	1	1	0	0	3	3	2	2	0	1	1	0	0	0	1
400	0.65	1	1	0	1	1	3	2	2	2	1	1	0	0	1	1
401	0.42	1	0	0	0	3	2	2	2	2	1	1	0	0	0	0
402	0.4	1	0	0	0	1	2	2	3	2	0	1	0	0	0	0
403	0.6	1	0	0	1	3	2	2	3	2	0	1	0	0	1	1
404	0.23	1	1	0	0	3	3	2	3	2	1	1	0	0	0	0
405	0.29	1	1	0	1	1	3	2	3	2	1	0	1	0	0	1
406	0.36	1	0	0	1	2	3	2	2	2	0	1	0	0	0	0
407	0.54	1	1	0	0	1	2	2	2	2	1	1	0	0	0	0
408	0.43	1	1	0	0	3	3	2	2	2	1	1	1	0	0	1
409	0.49	1	1	0	1	1	3	2	2	2	1	1	0	0	0	1
410	0.42	1	0	0	1	2	3	2	3	2	1	1	0	0	1	0
411	0.47	1	0	1	1	3	3	2	2	2	1	1	0	1	0	1
412	0.36	1	1	0	1	3	2	2	2	2	1	1	0	0	1	1
413	0.25	1	1	1	1	3	2	2	3	2	1	0	0	0	0	0
414	0.22	1	1	1	0	2	2	2	2	2	1	0	0	0	1	0
415	0.36	1	1	0	1	3	3	2	3	2	1	0	0	0	0	1
416	0.32	1	1	1	1	1	3	2	3	2	1	1	0	0	0	1
417	0.76	1	1	0	1	1	4	2	3	2	1	1	0	0	0	1
418	0.21	1	1	0	0	2	3	2	2	2	1	0	0	0	0	1
419	0.56	1	0	0	0	2	2	2	2	2	0	1	0	0	0	0
420	0.31	1	1	1	0	3	2	2	3	2	1	1	0	0	0	0
421	0.56	1	1	0	0	1	3	2	2	2	1	1	0	0	0	0
422	0.55	1	1	0	0	3	3	2	2	2	1	0	0	0	0	1
423	0.57	1	1	0	1	1	3	2	2	2	1	1	0	0	0	0
424	0.32	1	1	0	0	3	3	2	2	2	1	1	0	0	1	1
425	0.38	1	0	0	0	4	2	2	2	2	1	1	0	0	0	0
426	0.65	1	1	0	0	1	2	2	2	2	0	1	0	0	0	1
427	0.59	1	0	0	0	2	3	2	2	2	1	1	1	0	1	1
428	0.39	1	0	0	0	3	3	2	2	2	1	1	0	1	0	0
429	0.34	1	1	0	0	3	2	2	2	2	1	1	0	0	0	0
430	0.15	1	1	1	0	3	2	2	2	2	1	1	0	0	0	0
431	0.59	1	1	0	1	3	4	2	2	2	1	0	1	1	1	1
432	0.21	1	1	0	0	3	2	2	2	2	0	1	0	0	0	0
433	0.24	1	1	0	0	3	2	2	2	2	1	1	0	0	0	0
434	0.64	1	0	0	0	1	3	2	2	2	1	1	0	0	1	1
435	0.43	1	1	0	1	3	2	2	2	2	1	1	0	0	0	1
436	0.72	1	1	0	0	3	3	2	2	2	1	1	0	0	1	1
437	0.87	1	0	0	0	1	3	2	2	2	1	0	0	0	0	1
438	0.24	1	1	0	0	1	2	2	2	2	1	1	0	0	0	1
439	0.44	1	1	0	0	3	2	2	3	2	1	1	0	0	1	0
440	0.39	1	1	0	0	1	3	2	2	2	1	1	0	0	0	0
441	0.29	1	1	0	0	2	2	2	3	2	0	1	0	0	0	1
442	0.22	1	1	0	0	2	4	2	2	2	1	1	0	0	0	1
443	0.31	1	1	0	0	3	2	2	2	2	0	1	1	0	0	0
444	0.62	1	1	0	0	3	3	2	2	2	0	1	0	0	1	1
445	0.22	1	1	1	0	2	2	2	2	2	0	1	0	0	0	0
446	0.77	1	1	0	0	2	3	2	2	2	1	1	0	1	0	1
447	0.2	1	1	1	0	3	3	2	2	2	1	1	1	0	0	0
448	0.16	1	1	1	0	2	2	2	3	2	1	1	0	0	0	0
449	0.32	1	0	0	0	2	3	2	2	2	1	1	0	0	1	0
450	0.99	1	1	0	0	1	4	2	2	2	1	1	0	0	0	1
451	0.29	1	1	1	0	2	3	2	2	2	1	1	0	0	0	0
452	0.34	1	1	0	0	3	2	2	3	2	0	1	0	0	0	0
453	0.46	1	1	0	0	3	3	2	2	2	0	0	0	0	0	0
454	0.5	1	1	0	0	3	2	2	2	2	1	1	0	0	1	1
455	0.53	1	1	0	0	1	3	2	2	2	1	1	1	0	0	0
456	0.49	1	1	0	0	1	3	2	2	2	1	1	0	0	0	1
457	0.4	1	0	0	0	2	4	2	2	2	0	0	0	0	0	0
458	0.32	1	1	0	0	3	2	2	2	2	0	1	0	0	1	1
459	0.29	1	0	1	0	3	2	2	3	2	1	1	0	0	1	1
460	0.52	1	1	0	0	1	3	2	2	2	1	0	0	1	0	0
461	0.28	1	1	1	0	3	3	2	2	2	1	1	0	0	1	0
462	0.43	1	1	0	0	3	3	2	2	2	1	1	0	1	0	1
463	0.38	1	1	0	0	3	2	2	2	2	1	1	0	0	0	0
464	0.27	1	1	1	0	1	3	2	2	2	1	1	0	0	0	0
465	0.23	1	1	0	0	1	3	2	2	2	1	1	0	0	0	0
466	0.88	1	0	0	0	2	3	2	2	2	1	0	0	0	0	1
467	0.44	1	1	0	0	1	3	2	3	2	1	1	0	0	0	0
468	0.44	1	0	0	0	2	3	2	2	2	1	1	0	0	1	1
469	0.75	1	0	0	0	2	3	2	2	2	1	1	0	0	0	1
470	0.46	1	1	0	0	1	3	2	2	2	1	1	0	0	0	1
471	0.41	1	1	0	0	1	3	2	2	2	1	1	0	1	1	1
472	0.66	1	0	0	0	3	2	2	2	2	0	1	0	0	0	0
473	0.62	1	1	0	0	1	4	2	3	2	1	0	0	0	1	1
474	0.34	1	1	0	0	1	4	2	3	2	1	1	0	1	0	0
475	0.87	1	1	0	0	1	3	2	3	2	1	1	0	0	0	1
476	0.6	1	1	0	0	3	2	2	2	2	1	1	0	0	1	1
477	0.92	1	1	0	0	3	3	2	2	2	1	0	0	0	0	1
478	0.49	1	1	0	0	2	3	2	2	2	1	0	1	0	1	0
479	0.49	1	0	0	0	3	4	2	2	0	1	0	0	0	0	1
480	0.51	1	1	0	0	2	3	2	2	2	1	0	0	0	0	1
481	0.49	1	1	0	0	1	4	2	2	2	1	1	0	0	0	0
482	0.21	1	1	1	0	2	4	2	2	2	0	0	0	0	1	0
483	0.46	1	1	0	0	1	2	2	2	2	1	1	0	0	1	1
484	0.46	1	1	0	0	1	4	2	2	2	1	1	0	0	1	1
485	0.43	1	1	0	0	3	3	2	3	2	1	1	0	0	0	1
486	0.48	1	1	0	0	1	2	2	2	2	1	1	0	0	0	0
487	0.33	1	1	0	0	3	2	2	2	2	0	1	0	0	0	0
488	0.58	1	0	0	0	2	3	2	2	2	1	0	0	0	0	0
489	0.33	1	0	0	0	1	3	2	3	2	1	0	0	0	0	0
490	0.48	1	0	0	0	3	2	2	3	2	1	1	0	0	0	0
491	0.25	1	1	1	0	1	4	2	2	2	1	1	0	0	0	0
492	0.39	1	1	0	0	3	3	2	2	2	0	0	1	0	0	0
493	0.57	1	1	0	0	3	2	2	2	2	1	0	0	0	0	0
494	0.78	1	1	0	0	3	4	2	2	2	1	0	0	0	1	1
495	0.42	1	1	0	0	1	3	2	2	2	1	0	0	1	0	1
496	0.42	1	1	0	1	2	3	2	3	2	0	1	0	0	0	0
497	0.32	1	1	0	0	3	2	2	2	2	0	1	0	0	0	0
498	0.86	1	0	0	0	3	3	2	2	2	1	0	0	1	1	1
499	0.01	1	1	1	0	1	3	2	2	2	1	0	0	1	1	1
500	0.83	1	0	0	0	1	1	2	2	2	1	1	0	0	0	1
501	0.35	1	1	0	0	2	2	2	3	2	1	1	1	0	1	0
502	0.95	1	1	0	0	3	3	2	2	2	1	1	0	0	0	1
503	0.29	1	1	0	0	3	2	2	3	2	0	1	0	0	0	0
504	0.67	1	1	0	0	1	3	2	2	2	1	0	0	0	0	1
505	0.36	1	0	1	0	3	3	2	2	2	1	1	0	1	1	1
506	0.43	1	0	0	0	1	4	2	2	2	0	0	1	0	0	1
507	0.8	1	1	0	0	1	2	2	3	2	0	1	0	1	1	1
508	0.73	1	1	0	0	3	4	2	3	2	1	0	0	0	0	1
509	0.85	1	0	0	0	3	2	2	3	2	1	1	0	0	0	1
510	0.56	1	1	0	0	1	2	2	2	2	0	1	0	0	0	0
511	0.49	1	1	0	0	3	3	2	2	2	1	0	0	1	1	1
512	0.18	1	1	0	0	1	2	2	2	2	1	1	0	0	1	0
513	0.58	1	0	0	0	1	3	2	3	2	1	1	0	0	0	0
514	0.48	1	1	0	0	1	4	2	2	2	1	1	0	0	1	1
515	0.43	1	1	0	0	3	2	2	3	2	1	1	1	0	1	0
516	0.65	1	1	0	0	1	3	2	2	2	1	1	1	0	0	0
517	0.8	1	1	0	1	3	3	2	2	2	1	1	0	1	1	1
518	0.25	1	1	1	0	3	3	2	3	2	1	1	0	0	0	1
519	0.62	1	1	0	0	4	2	2	3	2	1	1	0	0	0	1
520	0.68	1	1	0	0	3	3	2	2	2	1	1	0	0	0	1
521	0.32	1	1	1	0	2	2	2	2	2	1	1	0	0	0	0
522	0.24	1	1	1	0	1	2	2	2	2	1	1	0	0	0	0
523	0.35	1	1	0	0	2	2	2	2	2	1	1	0	0	1	0
524	0.52	1	0	0	0	3	3	2	3	2	1	1	0	1	1	1
525	0.5	1	1	0	1	2	2	2	2	2	0	1	0	1	1	1
526	0.19	1	1	1	1	2	3	2	3	2	1	1	0	1	0	1
527	0.83	1	1	0	1	3	4	2	2	0	0	0	0	0	0	1
528	0.45	1	0	0	1	2	3	2	2	2	1	1	0	0	1	1
529	0.48	1	1	0	1	3	3	2	3	2	1	1	0	0	0	0
530	0.58	1	0	0	1	3	2	2	2	2	1	1	0	1	0	1
531	0.22	1	1	0	0	1	3	2	3	2	0	1	0	0	1	1
532	0.51	1	0	1	1	1	3	2	3	2	1	1	0	0	0	0
533	0.91	1	1	0	0	2	3	2	3	2	1	1	0	1	1	1
534	0.29	1	1	0	1	2	2	2	2	2	1	1	0	1	1	1
535	0.61	1	1	0	1	3	2	2	2	2	0	1	0	0	0	1
536	0.66	1	0	0	1	2	4	2	2	2	1	1	0	0	0	0
537	0.48	1	1	0	0	3	2	2	2	2	1	1	0	0	0	0
538	0.78	1	0	0	1	3	2	2	2	2	1	1	0	0	0	1
539	0.85	1	1	0	1	3	3	2	3	2	1	1	0	0	1	1
540	0.31	1	1	1	1	2	3	2	3	2	1	1	0	1	0	1
541	0.3	1	0	0	0	3	1	2	2	2	1	1	0	0	1	0
542	0.83	1	0	0	1	3	2	2	2	2	1	0	0	1	1	1
543	0.47	1	1	0	1	2	3	2	3	2	0	0	1	0	0	1
544	0.55	1	1	0	1	1	1	2	3	2	0	0	1	0	1	1
545	0.52	1	1	0	1	3	3	2	2	2	0	1	0	1	1	1
546	0.54	1	1	0	1	3	2	2	2	2	1	1	0	0	1	1
547	0.34	1	0	1	0	2	2	2	2	2	1	1	0	0	1	0
548	0.89	1	1	0	1	3	4	2	2	2	1	1	0	0	1	0
549	0.6	1	1	0	1	2	4	2	2	2	1	1	1	1	1	1
550	0.21	1	1	1	0	3	2	2	2	2	1	1	0	1	0	0
551	0.77	1	1	0	1	2	3	2	2	2	1	1	1	1	1	1
552	0.39	1	1	0	1	1	3	2	3	2	0	1	1	0	0	0
553	0.32	1	1	0	1	2	2	2	3	2	0	1	0	0	1	0
554	0.28	1	1	0	0	3	4	2	1	2	0	0	0	0	0	0
555	0.14	1	1	1	1	2	3	2	2	2	1	0	0	0	0	0
556	0.38	1	1	0	1	1	3	2	2	2	1	1	0	0	0	0
557	0.61	1	1	0	0	3	3	2	2	2	1	1	0	0	0	0
558	0.24	1	1	1	0	3	2	2	2	2	1	1	1	0	0	0
559	0.6	1	1	0	0	3	2	2	2	2	1	1	0	1	0	1
560	0.88	1	1	0	1	1	3	2	3	2	1	1	0	1	1	1
561	0.82	1	0	0	1	2	2	2	2	2	1	1	0	0	0	1
562	0.32	1	1	1	1	2	3	2	2	2	0	1	0	0	1	0
563	0.41	1	1	0	0	2	3	2	2	2	1	1	1	0	0	0
564	0.4	1	1	1	1	3	4	2	2	2	1	0	1	0	0	0
565	0.49	1	1	0	1	2	3	2	3	2	0	1	0	0	0	0
566	0.51	1	1	0	0	3	3	2	3	2	0	1	0	0	0	0
567	0.58	1	1	0	0	2	2	2	3	2	1	1	0	0	0	0
568	0.34	1	1	0	0	2	3	2	3	2	0	1	1	0	0	0
569	0.34	1	1	0	1	2	2	2	3	2	1	0	0	0	0	1
570	0.79	1	1	0	1	4	3	2	3	2	0	0	0	0	1	0
571	0.55	1	1	0	1	3	3	2	3	2	1	1	0	0	1	1
572	0.55	1	1	0	1	1	4	2	1	2	1	1	0	0	0	1
573	0.94	1	1	0	1	3	3	2	2	2	1	1	0	1	0	1
574	0.45	1	1	0	0	3	2	2	3	2	1	1	1	0	0	1
575	0.29	1	1	0	0	3	3	2	3	2	1	0	1	0	1	0
576	0.81	1	1	0	1	2	3	2	2	2	1	1	0	0	1	1
577	0.75	1	1	0	0	3	2	2	2	2	1	1	0	0	0	1
578	0.5	1	1	0	0	2	2	2	2	2	1	1	1	0	1	1
579	0.98	1	1	0	1	1	4	2	2	2	1	0	0	1	1	1
580	0.81	1	1	0	0	3	2	2	2	2	1	1	0	0	0	0
581	0.71	1	1	0	1	1	2	2	2	2	1	1	0	0	1	1
582	0.35	1	1	0	1	1	4	2	3	0	1	1	1	0	1	1
583	0.44	1	1	0	1	1	3	2	3	2	1	1	0	0	0	1
584	0.64	1	0	0	1	3	4	2	2	2	1	0	0	0	0	1
585	0.12	1	1	1	1	1	3	2	2	2	1	1	0	1	1	1
586	0.54	1	1	0	1	3	3	2	2	2	1	1	0	0	0	0
587	0.29	1	1	1	1	2	3	2	2	2	1	1	0	1	1	1
588	0.64	1	1	0	1	3	4	2	2	2	1	0	0	0	0	0
589	0.5	1	1	0	0	2	2	2	3	2	1	1	0	0	1	0
590	0.5	1	1	0	0	3	2	2	2	2	1	1	0	0	1	0
591	0.41	1	1	0	1	2	3	2	3	2	1	1	0	1	1	0
592	0.48	1	1	0	1	1	3	2	3	2	1	1	0	0	0	0
593	0.59	1	1	0	1	1	3	2	2	2	1	0	0	0	1	1
594	0.6	1	1	0	1	3	4	2	2	2	1	1	0	0	0	1
595	0.57	1	0	0	0	3	2	2	3	2	1	1	0	0	0	0
596	0.41	1	1	0	1	3	2	2	2	2	0	1	1	0	0	0
597	0.97	1	1	0	1	2	4	2	2	2	1	0	1	1	0	0
598	0.43	1	1	0	0	1	2	2	2	2	1	1	1	0	1	1
599	0.8	1	1	0	1	2	2	2	3	2	1	1	0	1	0	1
600	0.76	1	1	0	0	1	4	2	2	2	1	0	0	0	0	0
601	0.74	1	1	0	1	2	4	2	3	2	1	0	1	1	0	0
602	0.18	1	1	1	0	2	2	2	2	2	0	1	0	0	0	0
603	0.72	1	1	0	1	2	3	2	2	2	1	1	0	0	0	1
604	0.29	1	1	0	0	3	3	2	2	2	1	1	1	1	0	0
605	0.67	1	0	0	1	1	3	2	3	2	1	1	0	1	0	1
606	0.44	1	1	1	1	1	3	2	3	2	0	1	1	0	0	0
607	0.13	1	1	1	0	3	4	2	2	2	1	1	0	1	1	0
608	0.5	1	1	0	1	1	3	2	2	2	1	1	1	0	0	0
609	0.56	1	1	0	1	2	3	1	2	2	0	0	1	0	0	1
610	0.74	1	0	0	1	3	2	2	2	2	1	1	0	0	0	1
611	0.99	1	0	0	1	2	4	2	2	2	1	0	0	1	1	1
612	0.57	1	1	0	0	3	1	2	2	2	1	1	0	0	1	1
613	0.19	1	1	1	1	2	2	2	2	2	1	1	0	0	1	1
614	0.81	1	1	0	1	3	2	2	3	2	1	1	0	0	1	0
615	0.23	1	1	1	0	3	3	2	3	2	1	1	0	0	1	0
616	0.37	1	1	0	0	3	2	2	3	2	0	1	0	0	1	0
617	0.44	1	1	0	0	3	3	2	3	2	0	0	1	0	0	0
618	0.81	1	1	0	1	1	3	2	2	2	1	1	1	0	0	1
619	0.3	1	1	1	1	1	3	2	3	2	1	1	0	0	1	0
620	0.46	1	1	0	1	1	3	2	3	2	0	1	0	1	1	0
621	0.53	1	0	0	1	3	2	2	3	2	0	0	0	0	0	1
622	0.89	1	1	0	1	2	3	2	2	2	1	0	0	0	0	1
623	0.72	1	1	0	1	2	4	2	2	2	1	0	0	0	1	0
624	0.92	1	1	1	1	3	4	2	2	2	1	0	0	1	1	0
625	0.59	1	1	0	1	3	3	2	2	2	1	1	0	1	0	1
626	0.33	1	1	0	0	2	2	2	3	2	0	1	1	0	0	0
627	0.38	1	1	1	1	3	3	2	2	2	1	1	1	0	1	0
628	0.45	1	1	0	1	1	3	2	3	2	1	1	0	0	1	0
629	0.53	1	1	0	0	1	1	2	2	2	0	1	0	0	0	0
630	0.33	1	1	1	0	1	3	2	3	2	1	1	0	0	1	0
631	0.44	1	1	0	0	3	2	2	3	2	0	1	0	0	0	0
632	0.65	1	0	0	1	3	3	2	2	2	1	0	0	0	0	1
633	0.54	1	1	1	1	1	3	2	2	2	1	1	0	1	1	1
634	0.65	1	1	0	1	1	3	2	1	2	1	1	0	0	1	1
635	0.61	1	1	0	0	3	3	2	2	2	0	1	0	0	0	0
636	0.64	1	0	0	1	1	3	2	2	2	1	1	0	0	1	1
637	0.13	1	1	1	0	2	2	2	3	2	1	1	0	0	0	0
638	0.38	1	0	1	0	1	2	2	2	2	1	1	0	0	0	0
639	0.93	1	1	0	0	1	3	2	2	2	1	1	0	0	0	0
640	0.2	1	1	1	0	2	2	2	2	2	1	1	0	0	1	0
641	0.43	1	1	0	1	1	3	2	3	2	1	1	0	0	1	0
642	0.8	1	1	0	1	3	4	2	2	2	1	1	1	0	0	0
643	0.75	1	1	0	1	1	3	2	2	2	1	1	0	0	0	0
644	0.74	1	1	0	1	3	3	2	3	2	1	1	1	0	0	1
645	0.26	1	1	0	1	1	3	2	2	2	1	1	0	0	0	0
646	0.51	1	1	0	1	2	3	2	2	2	1	0	0	0	0	1
647	0.5	1	1	0	1	1	3	2	2	2	1	0	0	0	0	1
648	0.41	1	1	0	0	2	1	2	3	2	0	1	1	0	0	0
649	0.38	1	1	0	1	1	2	2	2	2	0	1	0	0	0	0
650	0.54	1	0	1	1	3	3	2	2	2	1	1	0	1	0	1
651	0.22	1	1	1	0	2	3	2	2	2	1	1	0	0	0	0
652	0.89	1	1	0	0	2	2	2	2	0	1	1	1	0	0	0
653	0.72	1	1	0	1	1	4	2	2	2	1	1	0	0	1	1
654	0.94	1	1	0	1	2	2	2	2	2	1	1	1	1	1	0
655	0.83	1	1	0	1	1	3	2	2	2	1	0	0	0	0	1
656	0.45	1	0	0	0	2	3	2	2	2	0	1	0	0	0	0
657	0.24	1	1	1	1	1	3	2	3	2	1	1	0	0	0	0
658	0.64	1	1	0	1	1	4	2	2	2	1	1	1	0	1	1
659	0.73	1	0	0	1	3	3	2	2	2	1	0	0	0	1	1
660	0.44	1	1	0	0	2	3	2	2	2	1	1	1	0	0	0
661	0.15	1	1	0	0	2	3	2	2	2	1	1	0	0	0	0
662	0.53	1	1	1	1	3	3	2	2	2	1	1	0	0	0	1
663	0.81	1	0	0	1	3	3	2	3	2	1	1	0	0	1	0
664	0.79	1	1	0	1	2	3	2	2	2	1	1	1	0	0	1
665	0.68	1	0	0	1	3	2	2	2	2	1	1	0	0	1	1
666	0.74	1	1	0	0	3	3	2	2	2	1	1	0	0	0	0
667	0.32	1	1	1	1	3	3	2	2	2	1	1	0	0	0	0
668	0.26	1	0	0	1	3	4	2	3	2	1	0	0	0	0	1
669	0.51	1	1	0	1	1	3	2	2	2	1	0	0	0	0	1
670	0.54	1	1	0	0	3	2	2	3	2	1	1	0	0	0	0
671	0.35	1	1	0	1	1	3	2	3	2	1	1	0	0	0	1
672	0.47	1	1	0	0	1	2	2	2	2	1	1	0	0	0	1
673	0.39	1	1	0	0	1	3	2	2	2	1	0	0	0	1	0
674	0.24	1	1	0	0	1	2	2	2	2	1	1	1	0	0	0
675	0.71	1	1	0	1	1	2	2	2	2	1	1	1	0	0	1
676	0.56	1	0	0	0	1	3	2	2	2	1	1	0	0	1	0
677	0.31	1	0	1	0	3	2	2	2	2	1	1	0	0	0	0
678	0.85	1	0	0	0	3	3	2	2	2	1	1	0	0	0	1
679	0.15	1	0	1	0	3	1	2	2	2	1	1	0	0	1	0
680	0.38	1	1	0	1	2	2	2	2	2	1	1	0	1	0	1
681	0.26	1	1	1	1	2	3	2	3	2	1	1	1	0	0	0
682	0.46	1	1	0	0	2	2	2	3	2	1	1	1	0	0	0
683	0.74	1	1	0	1	2	4	2	2	2	1	0	0	0	1	1
684	0.33	1	1	0	0	1	1	2	2	2	1	1	1	0	0	0
685	0.67	1	1	0	1	3	3	2	2	2	1	1	1	0	1	1
686	0.7	1	0	0	0	2	2	2	2	2	1	0	0	0	0	0
687	0.67	1	1	0	1	1	4	2	3	2	1	1	0	0	0	1
688	0.39	1	1	0	0	3	3	2	2	2	1	1	0	0	0	0
689	0.42	1	1	0	1	1	3	2	3	2	1	1	0	0	1	0
690	0.74	1	1	0	1	2	3	2	3	2	1	1	0	0	1	1
691	0.55	1	1	0	0	1	2	2	2	2	1	1	1	0	0	0
692	0.67	1	0	0	0	3	2	2	2	2	1	1	0	0	1	0
693	0.48	1	1	0	0	1	2	2	2	2	1	1	0	0	0	0
694	0.51	1	0	0	1	1	4	2	3	2	1	1	0	1	0	1
695	0.83	1	1	0	1	3	3	2	1	2	1	1	0	1	0	1
696	0.31	1	1	0	0	3	3	2	2	0	1	0	0	0	1	0
697	0.82	1	1	0	0	3	4	2	2	2	1	1	1	0	0	0
698	0.37	1	1	0	1	1	2	2	3	2	1	1	0	1	1	1
699	0.36	1	1	0	1	2	3	2	2	2	0	1	0	1	1	1
700	0.68	1	0	0	1	3	3	2	3	2	1	1	0	1	0	1
701	0.17	1	1	1	0	3	3	2	2	2	0	1	0	0	0	0
702	0.69	1	0	0	0	2	3	2	3	2	1	1	0	0	0	0
703	0.33	1	1	0	1	3	2	2	2	2	0	0	0	0	1	0
704	0.5	1	1	0	1	3	3	2	2	2	1	1	1	1	1	1
705	0.63	1	1	0	1	2	3	1	2	2	1	1	0	1	1	1
706	0.73	1	0	0	1	3	2	2	2	2	1	1	0	0	1	1
707	0.24	1	1	1	1	2	2	2	2	2	0	1	0	0	0	0
708	0.56	1	0	0	0	1	2	2	2	2	1	1	0	0	0	0
709	0.28	1	1	1	0	1	3	2	2	2	1	1	1	0	1	0
710	0.33	1	1	0	0	1	3	2	3	2	1	1	0	0	0	0
711	0.52	1	0	0	1	1	3	2	2	2	1	1	0	1	0	0
712	0.81	1	1	0	1	1	4	2	2	2	1	0	0	1	0	0
713	0.44	1	1	0	1	1	3	2	3	2	1	1	1	1	1	1
714	0.37	1	1	0	0	3	2	2	3	2	0	1	0	0	0	0
715	0.54	1	1	0	1	1	2	2	2	2	1	1	0	0	0	1
716	0.69	1	0	0	1	3	3	2	2	2	1	1	0	1	0	1
717	0.33	1	1	0	0	2	2	2	3	2	0	1	1	0	0	0
718	0.59	1	1	0	1	3	3	2	2	2	1	1	1	0	0	1
719	0.36	1	1	1	1	1	4	2	3	2	1	0	1	1	1	0
720	0.56	1	1	0	1	1	4	2	2	2	1	1	0	1	1	1
721	0.49	1	1	0	0	3	2	2	2	0	0	1	0	0	0	0
722	0.45	1	1	0	1	3	2	2	1	2	1	1	0	0	1	1
723	0.97	1	0	0	0	3	3	2	1	2	1	1	1	1	0	0
724	0.28	1	1	1	1	1	2	2	1	2	1	1	0	1	1	1
725	0.35	1	1	0	1	2	3	2	3	2	1	1	0	0	1	1
726	0.54	1	1	0	1	1	3	2	2	2	1	1	1	0	0	0
727	0.3	1	1	0	1	4	3	2	2	2	1	1	1	0	1	1
728	0.29	1	1	0	0	1	3	2	3	2	1	0	1	0	0	0
729	0.44	1	1	0	0	3	2	2	2	2	0	1	0	0	0	0
730	0.27	1	1	0	0	1	3	2	3	2	0	1	0	0	0	0
731	0.25	1	1	0	1	3	3	2	3	2	1	0	0	1	1	1
732	0.53	1	1	1	1	3	3	2	2	2	1	1	1	0	1	0
733	0.56	1	0	0	0	1	3	2	2	2	1	1	0	0	0	0
734	0.74	1	0	0	1	3	4	2	2	2	1	0	0	1	1	1
735	0.69	1	0	0	1	2	4	2	2	2	1	0	0	0	0	1
736	0.18	1	1	1	0	1	3	2	3	2	1	1	0	0	0	0
737	0.21	1	1	0	0	3	3	2	2	2	0	1	0	0	1	0
738	0.82	1	1	0	1	3	4	2	2	0	1	0	0	1	0	1
739	0.84	1	1	0	1	1	3	2	2	2	1	1	0	1	0	1
740	0.61	1	1	0	1	3	2	2	2	2	1	1	1	0	1	1
741	0.42	1	1	0	1	1	2	2	2	2	1	1	0	0	1	0
742	0.77	1	1	0	1	1	4	2	3	2	1	0	1	1	1	1
743	0.19	1	0	1	1	3	3	2	2	2	0	1	0	1	0	0
744	0.5	1	1	0	1	3	3	2	3	2	1	1	1	0	0	0
745	0.35	1	1	0	1	3	2	2	3	2	0	1	0	0	1	1
746	0.49	1	1	0	1	1	2	2	2	2	1	1	1	1	1	1
747	0.53	1	0	0	1	2	3	2	2	2	1	1	0	0	1	1
748	0.47	1	1	0	1	1	2	2	2	2	1	1	0	1	1	1
749	0.51	1	1	1	1	3	4	2	2	2	1	1	1	1	0	1
750	0.45	1	1	0	1	3	3	2	2	2	1	0	1	0	1	0
751	0.38	1	1	1	1	1	4	2	2	2	1	1	0	1	1	1
752	0.52	1	1	0	0	2	3	2	2	2	0	1	0	0	0	0
753	0.54	1	1	1	0	1	3	2	2	2	0	1	0	0	1	0
754	0.57	1	1	0	0	1	3	2	3	2	0	0	1	0	0	0
755	0.5	1	0	0	0	1	3	2	2	2	1	1	0	1	0	0
756	0.37	1	1	0	0	1	2	2	2	2	1	0	0	0	1	1
757	0.94	1	0	0	1	3	4	2	2	2	1	0	0	0	0	0
758	0.57	1	1	0	0	3	3	2	3	2	1	0	0	0	0	0
759	0.66	1	1	0	1	3	3	2	2	2	1	1	0	1	1	1
760	0.46	1	1	0	1	1	4	2	2	2	1	1	1	0	1	1
761	0.69	1	1	0	1	1	3	2	2	2	1	0	0	0	0	1
762	0.34	1	1	0	0	3	2	2	3	2	0	1	1	0	0	0
763	0.38	1	1	0	0	1	3	2	2	2	1	1	0	0	0	0
764	0.36	1	1	0	1	2	2	2	2	2	1	1	0	0	0	0
765	0.81	1	1	0	1	1	4	2	2	2	1	1	0	0	0	0
766	0.31	1	1	0	1	2	2	2	2	2	0	1	0	0	1	1
767	0.62	1	1	1	1	1	3	2	2	2	1	1	0	1	1	1
768	0.35	1	1	0	0	2	3	2	2	2	0	0	1	1	1	0
769	0.29	1	1	0	0	2	2	2	3	2	0	1	0	0	0	0
770	0.45	1	1	0	1	2	4	2	2	2	1	1	0	0	0	1
771	0.67	1	1	0	1	3	3	2	2	2	1	0	0	0	1	1
772	0.3	1	1	0	1	1	3	2	2	2	1	1	0	1	1	1
773	0.54	1	0	0	0	1	1	2	2	2	1	1	1	0	1	0
774	0.25	1	1	1	0	3	2	2	3	2	1	1	0	0	0	0
775	0.67	1	1	0	0	1	3	2	3	2	1	1	1	0	0	0
776	0.57	1	1	0	1	4	2	2	3	2	0	0	0	1	1	0
777	0.59	1	1	0	1	3	4	2	1	2	1	1	1	0	0	1
778	0.55	1	1	0	1	3	3	2	2	2	1	0	1	0	0	0
779	0.47	1	1	0	0	3	2	2	2	2	1	1	0	0	1	1
780	0.65	1	1	0	1	3	4	2	2	2	1	1	0	1	0	1
781	0.23	1	1	1	0	3	2	2	3	2	1	1	1	0	1	0
782	0.2	1	1	0	1	2	2	2	3	2	0	1	0	0	0	1
783	0.53	1	1	0	1	3	3	2	3	2	1	0	0	1	0	1
784	0.41	1	1	0	0	1	2	2	2	2	1	1	1	0	1	0
785	0.74	1	1	0	0	1	3	2	3	2	1	0	0	0	0	0
786	0.71	1	1	0	0	2	2	2	2	2	1	1	0	0	0	0
787	0.23	1	1	0	1	3	3	2	2	2	0	1	0	0	0	1
788	0.45	1	1	0	1	3	3	2	2	2	1	0	0	1	0	1
789	0.54	1	1	0	0	2	2	2	2	0	1	0	0	0	1	1
790	0.76	1	0	0	1	1	2	2	3	2	1	1	0	0	1	1
791	0.85	1	0	0	1	1	2	2	2	2	1	1	0	1	1	1
792	0.27	1	1	0	1	1	2	2	2	2	1	1	1	1	1	0
793	0.78	1	1	0	0	3	3	2	2	2	1	1	0	0	1	1
794	0.91	1	0	0	1	3	4	2	2	2	1	1	0	0	1	1
795	0.39	1	1	0	1	3	3	2	2	2	1	1	1	1	1	1
796	0.45	1	1	0	0	3	2	2	3	2	1	1	1	0	1	1
797	0.77	1	1	0	1	1	4	2	2	2	1	1	0	1	1	1
798	0.25	1	1	0	1	1	3	2	3	2	1	1	0	0	1	1
799	0.73	1	1	0	1	1	4	2	2	2	1	1	0	1	0	1
800	0.76	1	0	0	1	2	3	2	3	2	1	1	0	0	0	1
801	0.58	1	1	0	1	1	3	2	2	2	1	1	0	0	1	1
802	0.84	1	0	0	1	1	3	2	2	2	1	1	0	1	0	1
803	0.97	1	0	0	1	1	4	2	2	2	1	0	0	0	1	1
804	0.4	1	1	0	1	2	2	2	3	2	0	0	0	0	0	1
805	0.29	1	1	1	0	3	3	2	3	2	1	1	0	0	0	0
806	0.42	1	1	0	1	1	3	2	2	2	0	1	0	1	1	1
807	0.73	1	0	0	1	3	3	2	2	2	1	1	0	0	1	1
808	0.84	1	1	0	0	4	3	2	2	0	1	1	0	0	0	0
809	0.5	1	0	0	1	3	4	2	2	2	1	1	0	0	0	1
810	0.66	1	1	0	0	3	3	2	3	2	1	1	1	0	1	0
811	0.94	1	0	0	1	3	3	2	2	2	1	1	0	1	0	1
812	0.48	1	1	0	0	2	3	2	3	2	1	1	0	0	0	0
813	0.26	1	1	0	0	1	3	2	3	2	1	0	1	0	1	0
814	0.48	1	1	0	0	3	2	2	2	2	1	1	0	0	0	0
815	0.69	1	1	0	0	1	2	2	2	2	1	1	0	1	1	1
816	0.42	1	1	0	1	1	2	2	2	2	1	1	0	0	0	1
817	0.74	1	1	0	1	1	3	2	2	2	1	0	0	0	0	1
818	0.75	1	0	0	1	3	3	2	2	2	1	1	0	1	1	1
819	0.66	1	1	0	1	1	3	2	3	2	1	1	0	0	1	0
820	0.44	1	1	0	1	2	3	2	2	2	1	0	0	0	0	0
821	0.66	1	0	0	0	3	2	2	2	2	1	1	0	0	1	1
822	0.56	1	0	0	1	2	3	2	2	2	0	0	0	0	0	0
823	0.51	1	1	0	1	1	3	2	3	2	0	0	1	0	0	1
824	0.78	1	1	0	1	3	3	2	2	0	1	1	1	1	0	1
825	0.19	1	1	1	0	2	2	2	2	0	1	1	0	0	1	0
826	0.96	1	1	0	0	1	3	2	2	2	1	1	0	1	0	1
827	0.4	1	1	0	0	1	2	2	2	2	1	1	0	0	0	0
828	0.32	1	0	1	1	1	3	2	2	0	1	1	0	0	1	1
829	0.54	1	1	0	1	3	3	2	3	2	0	1	1	0	1	0
830	0.79	1	1	0	1	1	3	2	2	2	1	1	0	1	0	1
831	0.44	1	1	0	1	1	2	2	2	2	0	1	0	0	1	0
832	0.86	1	1	0	1	3	4	2	2	2	1	0	0	1	0	1
833	0.75	1	0	0	0	2	3	2	2	2	1	0	1	0	1	1
834	0.69	1	1	0	1	2	4	2	2	2	1	0	1	1	1	1
835	0.53	1	0	0	1	1	3	2	2	2	1	1	0	0	0	0
836	0.52	1	0	0	1	3	3	2	2	2	1	1	0	0	0	0
837	0.83	1	0	0	0	1	2	2	2	2	1	1	0	1	0	0
838	0.72	1	0	0	1	1	2	2	3	2	1	1	0	0	0	0
839	0.36	1	1	0	1	3	3	2	2	2	1	1	1	0	1	1
840	0.92	1	1	0	1	2	2	2	2	2	1	1	0	0	0	0
841	0.97	1	0	0	0	1	3	2	2	2	1	0	0	0	1	0
842	0.53	1	1	0	0	3	3	2	2	2	1	1	0	0	0	0
843	0.43	1	1	0	1	3	2	2	2	2	0	1	0	0	1	1
844	0.74	1	1	0	1	1	3	2	2	2	1	1	1	0	0	1
845	0.53	1	0	0	0	3	2	2	2	2	1	1	0	0	0	0
846	0.41	1	1	1	1	1	3	2	2	0	1	1	0	1	1	1
847	0.6	1	0	0	0	2	2	2	2	2	1	1	0	0	0	1
848	0.5	1	1	0	1	3	2	2	2	2	1	0	0	0	1	1
849	0.89	1	1	0	1	2	4	2	2	2	1	0	0	0	1	0
850	0.47	1	1	0	1	4	3	2	2	2	1	0	0	0	1	1
851	0.78	1	1	0	1	1	3	2	2	2	1	1	1	0	1	0
852	0.52	1	1	0	1	1	2	2	2	2	1	1	1	0	0	0
853	0.96	1	0	0	1	1	3	2	2	2	1	1	0	1	0	1
854	0.6	1	0	0	1	3	4	1	2	2	1	1	0	1	1	1
855	0.26	1	1	0	1	3	2	2	3	2	0	1	0	0	1	1
856	0.58	1	1	0	1	3	3	2	2	2	1	1	0	0	1	1
857	0.64	1	0	0	0	3	3	2	2	2	1	0	0	0	0	0
858	0.73	1	0	0	1	3	3	2	2	2	1	1	0	0	1	0
859	0.58	1	1	0	1	1	3	2	2	2	1	1	0	0	1	0
860	0.71	1	1	0	1	2	3	2	2	2	1	1	0	0	0	1
861	0.84	1	1	0	1	4	3	2	3	2	1	0	1	0	1	1
862	0.97	1	0	0	1	3	4	2	2	2	1	0	1	1	1	1
863	0.64	1	1	0	1	4	3	2	2	2	0	0	0	0	0	1
864	0.31	1	1	0	0	1	2	2	2	2	0	1	0	0	0	0
865	0.77	1	1	0	1	3	3	2	2	2	1	1	0	1	1	1
866	0.76	1	0	0	1	3	3	2	2	2	1	1	0	1	1	1
867	0.58	1	1	0	1	3	3	2	2	2	1	0	0	1	1	1
868	0.58	1	1	0	1	1	2	2	2	2	0	1	0	0	0	0
869	0.91	1	0	0	1	1	3	2	3	2	1	1	0	0	0	0
870	0.95	1	1	0	1	2	3	2	2	2	1	1	0	0	0	1
871	0.87	1	1	0	1	3	4	2	2	2	1	1	1	0	0	0
872	0.47	1	1	0	1	1	4	2	2	2	1	1	0	1	1	1
873	0.31	1	1	1	0	3	3	2	2	2	1	1	0	0	1	0
874	0.59	1	1	0	0	2	2	2	2	2	1	1	0	0	1	0
875	0.78	1	0	0	0	3	2	2	3	2	0	1	0	0	0	0
876	0.83	1	1	0	1	3	3	2	2	2	1	1	1	1	0	1
877	0.61	1	1	0	1	1	4	2	2	2	0	0	0	0	1	1
878	0.38	1	1	0	1	2	2	2	3	2	1	1	0	0	1	1
879	0.46	1	1	0	0	2	3	2	3	2	1	1	1	1	0	1
880	0.43	1	0	0	0	3	3	2	2	2	1	1	0	0	1	0
881	0.94	1	1	0	1	1	3	2	2	2	1	1	0	0	0	1
882	0.66	1	1	0	1	2	2	2	2	2	1	1	0	0	0	1
883	0.67	1	1	0	1	1	3	2	2	2	0	1	0	0	0	1
884	0.33	1	1	0	0	2	3	2	2	2	1	1	0	0	0	0
885	0.61	1	0	1	1	1	2	2	2	2	1	1	0	0	1	1
886	0.48	1	0	0	1	3	3	1	2	2	1	0	1	0	0	1
887	0.29	1	1	1	1	3	3	2	2	2	1	1	1	1	0	1
888	0.87	1	0	0	1	3	3	2	2	2	1	1	0	1	1	1
889	0.85	1	0	0	0	3	3	2	2	2	1	1	0	0	0	0
890	0.71	1	0	0	1	2	4	2	2	2	1	1	0	1	0	1
891	0.57	1	1	0	1	1	3	2	2	2	1	1	1	0	1	0
892	0.77	1	0	0	1	1	3	2	2	2	0	1	0	0	0	1
893	0.7	1	0	0	1	2	3	2	3	2	1	1	0	1	0	1
894	0.87	1	1	0	1	1	3	2	2	2	1	1	1	0	0	0
895	0.23	1	1	1	1	2	3	2	3	2	1	1	0	0	0	1
896	0.27	1	1	0	0	1	2	2	2	2	1	1	0	0	1	0
897	0.96	1	0	0	1	3	3	2	2	2	1	1	1	0	1	1
898	0.22	1	1	1	1	1	3	2	3	2	1	1	0	0	1	1
899	0.54	1	1	0	1	3	2	2	2	2	0	1	1	0	1	1
900	0.62	1	1	0	1	2	2	2	2	2	1	1	1	0	1	1
901	0.85	1	0	0	1	3	3	2	2	2	1	1	0	0	0	0
902	0.27	1	1	1	1	3	3	2	3	2	0	1	0	0	1	0
903	0.6	1	1	0	0	2	2	2	3	2	0	1	1	0	0	0
904	0.46	1	0	0	1	2	3	2	2	2	1	1	0	0	1	1
905	0.55	1	1	0	1	1	3	2	3	2	0	0	1	0	0	0
906	0.26	1	1	1	1	1	2	2	2	2	1	1	0	0	1	1
