# Supplementary material for: An integrated nomogram combining deep learning, clinical characteristics and ultrasound features for predicting central lymph node metastasis in papillary thyroid cancer: A multicenter study
Source: Front Endocrinol (Lausanne). 2023 Feb 21;14:964074. doi: 10.3389/fendo.2023.964074 (PMC9990492; doi:10.3389/fendo.2023.964074)
Supplement: Supplementary file 3 [file DataSheet_3.xlsx]

## Sheet: binzhou0530
case	Coating025	AI	Gender	Age	Multiple	Position	Composition	Diameter	Echo	Shape	Margin	MircoCacification	MIDDLEAREAUS	MIDDLEAREAPATHO	Hashimoto
1	0	0.304286	0	0	0	1	2	2	2	1	2	1	0	0	0
2	0	0.349409	1	0	1	3	2	2	2	1	2	1	0	0	0
3	0	0.349409	0	0	0	2	2	2	3	1	2	0	0	0	0
4	0	0.126573	1	1	1	2	2	2	2	1	2	1	0	0	0
5	0	0.30367	1	0	1	2	2	2	2	1	2	1	0	1	0
6	1	0.149743	1	0	1	2	2	2	2	1	2	1	1	1	1
7	0	0.480133	1	0	0	2	2	2	2	1	2	1	0	0	0
8	0	0.306644	0	0	0	2	2	2	3	1	2	0	0	0	0
9	0	0.554243	0	0	1	2	2	2	2	1	2	1	1	1	0
10	1	0.44029	1	0	1	3	2	2	2	1	2	1	1	1	1
11	0	0.104733	1	1	0	3	2	2	2	1	2	1	0	0	0
12	1	0.326346	1	0	1	3	2	2	3	1	2	0	1	1	0
13	1	0.87982	1	0	1	2	2	4	2	0	2	1	0	1	1
14	1	0.301283	1	0	0	3	2	3	2	1	2	1	0	0	1
15	0	0.323885	1	0	0	2	2	2	2	1	2	1	1	1	0
16	0	0.2257	1	0	0	3	2	1	2	1	2	0	0	0	0
17	0	0.261782	1	0	0	3	2	2	2	1	2	1	0	0	0
18	0	0.266333	1	0	0	3	2	2	3	1	2	0	0	0	0
19	1	0.16625	1	0	0	3	2	1	3	1	2	0	0	0	0
20	0	0.28146	0	1	0	2	2	4	1	0	2	1	1	0	0
21	0	0.302319	0	1	0	3	2	2	2	1	2	1	0	0	0
22	0	0.01	1	1	1	2	2	2	3	1	2	1	0	0	0
23	1	0.33065	1	0	0	2	2	2	2	1	2	1	0	0	0
24	0	0.256296	1	1	1	1	2	2	3	1	2	0	0	0	0
25	1	0.506769	1	0	0	4	2	3	2	1	2	1	0	0	0
26	0	0.254625	1	0	1	2	2	1	3	1	2	1	0	0	0
27	1	0.327514	1	0	0	3	2	2	3	1	2	1	0	1	0
28	0	0.29238	1	1	1	1	2	2	3	1	2	0	0	0	0
29	1	0.758753	1	0	0	1	2	3	3	1	2	1	0	1	0
30	1	0.583115	1	0	1	1	2	2	2	0	0	0	0	0	1
31	0	0.100556	1	1	1	2	2	3	3	1	2	0	0	0	0
32	1	0.438519	0	0	0	3	2	2	2	1	2	1	0	0	0
33	0	0.283765	1	0	0	3	2	2	2	0	2	1	0	0	0
34	0	0.137132	1	0	0	2	2	2	2	1	2	1	0	0	1
35	1	0.351817	1	0	0	1	2	1	2	1	2	0	0	1	0
36	0	0.457037	1	0	0	1	2	2	2	0	2	1	0	0	1
37	1	0.410057	0	1	0	2	2	4	1	1	2	1	1	1	0
38	0	0.410057	1	0	0	2	2	3	2	1	2	1	0	0	1
39	0	0.586193	0	0	0	2	2	3	3	1	2	1	1	0	0
40	0	0.637621	1	0	0	1	2	3	2	1	2	1	1	1	0
41	1	0.247197	1	1	0	3	2	2	2	1	2	1	0	0	0
42	0	0.187541	0	1	0	2	2	3	2	1	2	1	1	1	0
43	0	0.725175	0	0	0	2	2	2	3	1	2	0	0	1	0
44	0	0.372044	0	1	0	4	2	2	2	1	2	1	0	1	0
45	1	0.16375	1	1	0	2	2	1	2	1	2	0	0	0	0
46	0	0.220243	1	1	1	3	2	2	2	1	2	1	0	0	0
47	0	0.619218	1	0	0	2	2	1	3	1	2	0	0	0	0
48	0	0.78951	0	0	0	2	2	3	2	1	2	1	0	1	0
49	0	0.256419	1	0	0	3	2	1	2	1	2	1	0	0	0
50	0	0.388695	1	0	0	2	2	1	2	1	2	1	0	0	0
51	0	0.260258	0	0	1	1	2	3	2	1	2	1	1	1	0
52	1	0.222311	1	0	1	2	2	1	2	1	0	0	0	0	0
53	1	0.150103	1	1	1	3	2	3	2	1	2	1	0	1	0
54	0	0.395436	1	0	1	3	2	2	2	1	2	1	0	0	1
55	0	0.469234	1	0	0	3	2	2	2	1	2	1	0	1	1
56	0	0.01	1	1	1	3	2	1	2	1	2	0	0	0	0
57	0	0.108853	1	0	1	2	2	1	3	1	2	0	0	0	0
58	1	0.312214	1	0	0	3	2	2	2	1	2	1	0	0	0
59	0	0.232752	1	0	0	2	2	1	3	1	2	0	0	0	0
60	0	0.456981	1	0	0	3	2	2	3	1	2	0	0	0	0
61	0	0.340984	1	0	0	1	2	2	2	1	2	1	1	0	0
62	1	0.16961	1	1	0	1	2	1	2	0	0	0	0	0	0
63	1	0.140121	1	0	0	3	2	3	2	0	2	1	0	0	0
64	1	0.296876	1	0	1	4	2	3	2	0	2	1	1	1	0
65	1	0.590586	0	0	1	2	2	4	2	1	2	1	0	1	0
66	1	0.243822	1	0	1	1	2	3	2	1	2	1	1	1	0
67	1	0.866918	0	0	0	3	2	3	2	1	2	1	0	1	0
68	0	0.311855	0	0	1	2	2	2	2	1	2	1	0	0	0
69	0	0.228112	1	0	1	3	2	1	2	1	2	0	0	0	1
70	0	0.118405	1	0	0	2	2	2	2	1	2	1	0	0	0
71	1	0.378317	1	0	0	3	2	1	3	1	2	0	0	0	0
72	0	0.344776	1	0	0	2	2	1	2	1	2	1	0	0	0
73	1	0.403383	1	0	0	3	2	3	3	1	2	1	1	1	0
74	0	0.216942	1	0	1	3	2	2	2	1	2	1	0	0	1
75	1	0.239382	1	0	1	4	2	3	2	1	2	1	0	1	0
76	1	0.378742	0	0	1	2	2	4	2	1	2	1	1	1	0
77	1	0.640869	0	0	0	2	2	1	2	1	2	0	0	0	0
78	1	0.01	1	1	1	2	1	4	1	0	0	0	0	0	0
79	1	0.310148	1	0	1	3	2	1	2	1	2	1	0	0	0
80	0	0.256861	1	0	1	1	2	2	2	1	2	1	0	0	0
81	1	0.194404	1	0	0	2	2	3	2	1	2	1	1	1	0
82	1	0.608622	1	0	1	2	2	4	2	0	2	1	1	1	1
83	1	0.439226	1	0	0	1	2	3	2	1	2	1	0	1	1
84	1	0.263614	1	1	1	2	2	3	2	1	2	1	1	1	0
85	1	0.569334	1	0	0	2	2	3	2	1	2	1	0	1	0
86	1	0.353622	0	0	1	3	1	4	1	0	2	1	0	1	0
87	0	0.01	1	1	0	1	2	2	1	1	2	1	1	0	0
88	1	0.775879	0	0	0	2	2	2	2	0	2	1	0	1	0
89	0	0.126603	1	1	0	1	2	2	3	1	2	1	0	0	0
90	0	0.404658	1	0	0	2	2	2	3	0	0	1	0	0	0
91	1	0.387299	1	0	1	1	2	3	2	1	2	1	1	1	0
92	0	0.235041	1	0	0	3	2	2	2	1	2	0	0	0	1
93	1	0.219632	1	0	0	2	2	2	2	1	2	1	0	0	0
94	0	0.35216	1	0	0	2	2	2	2	1	2	0	1	0	1
95	0	0.286499	1	0	1	3	2	3	2	1	2	1	0	0	0
96	1	0.392937	0	0	1	4	2	3	2	1	2	1	0	1	0
97	1	0.541503	1	1	0	3	2	3	2	1	2	1	0	1	0
98	1	0.723229	0	0	0	3	2	2	2	1	2	1	0	1	0
99	0	0.253592	0	0	0	3	2	1	2	1	2	1	0	0	0
100	1	0.542889	1	0	1	3	2	1	2	1	2	0	0	0	1
101	1	0.461949	1	1	0	2	2	3	2	1	2	1	1	1	0
102	1	0.56135	0	0	1	2	2	3	3	0	2	0	0	1	1
103	0	0.170939	1	0	0	2	2	2	3	1	2	1	0	0	0
104	0	0.01	1	0	0	2	2	2	2	1	2	1	0	0	0
105	0	0.121686	1	1	0	3	2	2	2	1	2	1	0	0	0
106	0	0.16512	1	1	0	3	2	2	2	1	2	0	0	0	0
107	0	0.186765	1	1	0	3	2	2	2	1	2	1	0	0	0
108	0	0.493138	0	0	0	2	2	2	2	1	2	1	0	0	0
109	0	0.120472	1	0	0	2	2	2	2	1	2	1	0	0	0
110	1	0.766602	1	0	0	3	2	3	2	0	2	1	1	1	0
111	0	0.20115	1	1	0	1	2	2	3	1	2	0	0	0	1
112	0	0.16923	1	1	1	2	2	3	2	1	2	1	0	0	1
113	0	0.230789	0	1	0	2	2	2	2	1	2	1	0	1	0
114	0	0.174326	1	1	0	3	2	1	3	1	2	0	0	0	0
115	0	0.220718	1	0	1	2	2	2	2	0	0	0	0	1	0
116	1	0.410004	1	0	1	2	2	3	2	0	2	1	1	1	1
117	0	0.294071	1	0	0	2	2	2	2	1	2	1	0	0	1
118	1	0.588293	0	0	0	3	2	3	2	0	2	1	1	1	0
119	0	0.410871	1	0	0	2	2	4	1	0	2	1	1	1	0
120	0	0.611311	0	0	0	2	2	3	2	0	2	1	0	1	0
121	0	0.117869	1	1	0	1	2	1	2	1	2	1	0	0	0
122	1	0.71171	1	0	1	2	2	2	2	1	2	1	0	1	0
123	0	0.477935	1	0	1	1	2	3	3	1	2	1	0	0	0
124	1	0.665977	1	0	0	2	2	2	2	1	2	1	1	1	0
125	1	0.564491	0	0	1	3	2	3	2	1	2	0	0	1	0
126	0	0.249395	1	0	0	2	2	2	2	1	2	1	0	0	0
127	0	0.147303	1	0	0	2	2	1	2	1	2	1	0	0	0
128	0	0.253689	1	1	1	3	2	1	3	1	2	0	0	1	0
129	0	0.448525	1	0	0	3	2	1	3	1	2	0	0	0	0
130	0	0.204808	1	0	0	3	2	3	3	1	2	1	0	1	0
131	0	0.1642	0	0	0	3	2	2	2	1	2	1	0	0	0
132	0	0.166332	1	1	1	2	2	2	3	1	2	1	0	1	0
133	0	0.474097	0	0	0	2	2	2	2	1	2	1	0	0	0
134	0	0.123885	1	1	0	2	2	2	3	1	2	1	0	0	0
135	1	0.100083	1	1	1	2	1	3	1	1	0	1	1	1	0
136	1	0.554541	1	0	1	2	2	2	2	1	2	0	0	1	0
137	0	0.239749	1	1	0	2	2	3	2	1	0	1	0	0	0
138	0	0.585831	0	0	1	2	2	2	2	0	0	0	0	0	1
139	0	0.135485	1	0	1	3	2	1	2	1	2	0	0	0	0
140	0	0.01	1	0	0	1	2	2	2	1	2	0	0	0	1
141	1	0.358381	0	0	0	3	2	3	2	1	2	1	0	1	0
142	0	0.439179	1	0	1	2	2	2	2	1	2	1	1	0	0
143	1	0.37741	1	0	0	1	2	4	2	0	2	1	1	1	0
144	1	0.268613	1	1	0	3	2	4	2	1	2	1	0	1	0
145	0	0.295376	1	0	0	3	2	2	3	1	2	0	0	0	0
146	1	0.260304	1	1	1	1	2	4	2	0	2	1	1	0	0
147	1	0.420807	1	0	1	3	2	3	2	1	2	1	1	1	1
148	0	0.18728	1	0	0	2	2	2	2	0	2	1	0	1	0
149	0	0.587852	1	0	0	3	2	2	2	1	2	1	0	1	0
150	0	0.218402	1	0	0	1	2	2	3	1	2	0	0	0	0
151	1	0.221197	1	1	1	2	2	3	2	1	2	1	1	1	0
152	1	0.338284	1	0	1	2	2	2	2	1	2	1	0	1	0
153	0	0.615904	1	0	1	2	2	2	1	1	2	1	0	0	0
154	1	0.377973	0	0	1	1	2	3	2	0	2	1	1	1	0
155	1	0.292183	0	1	0	2	2	3	2	1	2	1	1	1	0
156	0	0.496967	0	0	0	2	2	1	2	1	2	0	0	0	0
157	0	0.326185	1	0	1	2	2	2	2	0	2	0	0	0	1
158	0	0.100825	1	0	0	3	2	2	2	1	2	1	0	0	1
159	0	0.483889	1	0	0	3	2	2	2	1	2	1	0	1	0
160	0	0.307586	1	0	1	2	2	3	2	1	2	1	0	1	0
161	0	0.194066	0	1	0	3	2	2	2	1	2	0	0	0	0
162	0	0.434134	0	0	0	1	2	2	2	1	2	1	0	1	1
163	0	0.499782	1	0	0	2	2	2	2	1	2	1	0	1	0
164	0	0.258175	1	0	0	2	2	2	2	1	2	1	0	0	0
165	0	0.126294	0	1	0	3	2	2	2	1	2	1	0	0	0
166	0	0.160109	1	0	1	3	2	1	2	1	2	0	0	0	0
167	0	0.356699	0	1	0	4	2	2	2	0	2	1	0	0	0
168	1	0.271383	0	0	0	4	2	1	2	1	2	1	0	0	0
169	0	0.176468	1	1	1	3	2	4	2	1	2	0	0	0	0
170	0	0.316168	1	0	1	3	2	2	2	1	2	1	0	1	0
171	1	0.463234	1	0	1	2	2	4	3	1	2	1	1	1	1
172	0	0.452032	0	0	0	2	2	2	2	1	2	1	0	0	0
173	1	0.659524	1	0	0	2	2	4	3	1	2	0	0	1	0
174	0	0.515069	1	0	0	2	2	2	2	0	2	0	0	0	0
175	0	0.251067	1	0	0	2	2	2	2	1	2	1	0	0	0
176	0	0.42299	1	0	0	3	2	2	2	1	2	1	0	0	1
177	0	0.523328	1	0	0	2	2	2	3	1	2	1	0	0	0
178	1	0.620235	0	0	0	2	2	3	2	1	0	1	0	1	0
179	0	0.252257	1	1	1	2	2	2	2	1	2	1	0	0	1
180	0	0.31844	1	0	0	2	2	1	3	1	2	0	0	0	0
181	1	0.516879	0	0	0	3	2	1	2	1	2	0	0	0	0
182	0	0.297853	1	1	0	2	2	4	2	0	2	1	0	1	0
183	1	0.151711	0	1	1	3	2	3	2	1	2	1	0	0	0
184	1	0.628318	1	0	0	1	2	3	2	0	2	1	1	1	1
185	1	0.212028	1	0	1	2	2	3	3	1	2	1	0	1	0
186	1	0.151107	0	1	0	2	2	1	2	1	2	1	1	1	1
187	1	0.467665	1	0	0	3	2	3	2	1	2	0	1	1	0
188	1	0.592832	1	0	0	2	2	4	2	0	2	1	0	1	0
189	0	0.503509	1	0	0	3	2	2	2	1	2	0	0	0	0
190	1	0.394433	0	0	0	4	2	3	2	1	2	1	1	1	0
191	1	0.302578	1	1	0	1	2	4	3	1	2	1	1	1	0
192	0	0.227517	1	0	1	3	2	2	3	1	2	0	0	1	0
193	0	0.313694	0	1	0	2	2	4	2	1	2	1	1	1	0
194	1	0.327529	1	0	0	3	2	2	2	0	2	0	0	0	0
195	0	0.206986	1	0	1	2	2	1	2	1	2	1	0	0	0
196	1	0.358063	1	0	0	3	2	3	2	1	2	1	0	1	0
197	1	0.236344	0	0	0	2	2	2	2	1	0	0	0	0	0
198	1	0.481057	0	0	1	2	2	4	2	0	0	0	0	1	0
199	0	0.138167	1	0	0	2	2	3	2	1	2	1	1	0	0
200	0	0.275055	1	0	1	2	2	2	2	1	2	1	0	0	0
201	0	0.397036	1	0	1	2	2	2	2	1	2	0	0	0	0
202	0	0.167162	1	0	1	2	2	3	3	1	2	1	0	0	0
203	1	0.380038	1	0	0	2	2	3	2	1	2	1	1	1	0
204	1	0.165972	1	1	1	4	2	2	2	1	2	1	0	1	0
205	0	0.189616	1	0	1	3	2	1	2	1	2	0	0	0	0
206	1	0.338015	1	0	0	2	2	3	2	1	2	1	1	1	1
207	1	0.528801	0	0	0	2	2	2	1	1	0	1	0	1	0
208	0	0.175123	0	0	0	3	2	1	2	1	2	0	0	0	0
209	0	0.268615	0	1	1	2	2	2	2	1	2	1	0	1	0
210	1	0.645293	1	0	1	3	2	2	2	1	2	1	1	1	0
211	0	0.190258	1	1	1	3	2	2	2	1	2	1	0	0	1
212	0	0.471448	1	0	1	2	2	3	2	1	2	1	0	0	1
213	0	0.21432	1	0	0	2	2	2	2	1	2	1	0	0	0
214	1	0.23812	1	0	1	3	2	3	3	0	2	0	0	1	0
215	1	0.592702	0	0	0	2	2	3	2	1	2	1	0	1	0
216	1	0.241825	1	0	0	2	2	2	2	0	2	1	0	1	1
217	0	0.129545	1	0	1	3	2	2	2	1	2	0	0	0	0
218	1	0.850905	0	0	0	1	2	4	2	0	2	1	1	1	0
219	1	0.238506	1	1	0	3	2	1	2	1	2	0	0	1	0
220	1	0.453308	0	0	0	2	2	4	1	1	2	1	1	1	0
221	1	0.328848	1	0	0	3	2	2	3	1	2	1	0	1	0
222	1	0.164173	1	0	0	2	2	2	2	1	2	1	0	1	1
223	0	0.360538	1	0	0	2	2	1	2	1	2	1	0	1	0
224	1	0.01	1	1	1	3	2	2	2	1	2	1	0	1	0
225	1	0.165351	1	0	0	2	2	2	2	1	2	0	0	1	0
226	0	0.156451	1	1	0	2	2	1	2	1	2	1	0	0	0
227	1	0.267462	1	0	1	3	1	3	1	0	0	0	0	1	0
228	0	0.296524	1	0	0	1	2	1	3	1	2	0	1	0	1
229	1	0.529756	1	0	0	2	2	2	3	1	2	0	0	1	0
230	0	0.357429	1	0	1	2	2	2	3	1	2	0	0	0	0
231	1	0.242582	1	0	0	2	2	3	3	1	2	1	0	1	0
232	1	0.167988	1	1	0	3	2	2	2	1	2	1	0	0	0
233	0	0.317244	0	1	1	3	2	2	2	0	2	1	0	0	0
234	0	0.552723	1	0	0	2	2	2	2	1	2	0	0	0	0
235	0	0.431533	0	0	1	2	2	3	1	1	2	1	1	1	0
236	0	0.354588	0	0	0	3	2	2	2	1	2	1	0	0	0
237	0	0.111307	1	0	1	2	2	1	3	1	2	0	0	0	0
238	1	0.140258	1	0	1	2	2	1	2	1	2	1	0	0	0
239	0	0.279501	1	0	0	2	2	2	2	1	2	1	0	0	0
240	0	0.307039	1	0	1	3	2	3	2	1	2	1	0	1	1
241	0	0.448111	1	0	1	2	2	2	2	1	2	1	1	0	0
242	0	0.322169	1	0	0	2	2	3	2	0	2	1	0	0	0
243	0	0.207294	1	0	1	1	2	2	2	1	2	1	0	1	0
244	0	0.735216	0	0	0	3	2	2	2	1	2	1	0	1	0
245	1	0.562134	0	1	0	2	2	4	2	1	2	1	0	1	0
246	0	0.360828	1	0	0	3	2	2	2	1	2	1	0	0	0
247	0	0.506639	0	0	0	2	2	4	2	0	2	1	1	1	0
248	1	0.621028	1	0	1	4	2	2	2	1	2	1	0	1	0
249	0	0.122584	1	0	0	3	2	2	2	1	2	1	0	1	0
250	0	0.229346	1	0	1	2	2	1	2	1	2	0	0	1	0
251	0	0.292247	1	0	0	3	2	2	2	1	2	1	0	0	0
252	1	0.274159	1	0	0	2	2	2	2	1	2	0	0	1	0
253	1	0.261373	1	0	0	3	2	2	2	1	2	0	0	1	0
254	0	0.485143	1	0	0	3	2	1	2	1	2	0	0	1	0
255	1	0.246942	0	1	0	2	1	4	1	0	2	0	0	0	0
256	0	0.381296	1	0	0	3	2	2	2	1	2	1	1	0	1
257	0	0.56586	1	0	1	4	2	1	3	1	2	0	0	1	0
258	0	0.641999	1	0	0	2	2	4	2	1	2	1	1	1	0
259	1	0.325778	1	0	0	2	2	4	2	1	2	1	1	1	0
260	0	0.10055	1	1	1	2	2	3	2	1	2	1	1	0	0
261	0	0.310226	1	0	0	1	2	3	2	1	2	1	0	0	0
262	0	0.299575	1	0	0	2	2	3	1	0	0	0	0	0	0
263	0	0.412841	1	0	0	3	2	2	2	1	2	1	0	0	1
264	1	0.393043	1	0	1	1	2	2	2	1	2	1	0	0	0
265	1	0.234892	1	1	0	2	2	2	3	1	2	0	0	1	0
266	0	0.234094	0	0	1	3	1	4	1	0	0	0	0	0	0
267	1	0.467344	1	0	0	2	2	3	2	1	2	1	1	1	0
268	1	0.402138	0	0	0	4	2	4	1	0	0	1	0	1	0
269	0	0.253759	1	0	1	3	2	1	2	1	2	0	0	0	0
270	0	0.276109	1	0	0	3	2	2	2	1	2	1	1	1	0
271	1	0.309697	1	0	1	2	2	4	2	0	2	0	0	1	0
272	1	0.420026	1	0	1	1	2	3	2	1	2	1	1	1	1
273	0	0.444483	1	0	1	1	2	2	2	1	2	1	0	1	0
274	1	0.668017	1	0	1	2	2	1	2	1	2	1	1	1	1
275	1	0.151646	0	1	0	2	2	4	2	1	2	1	0	1	0
276	0	0.102513	1	1	1	3	2	3	3	1	2	0	0	0	0
277	1	0.619342	1	0	0	2	2	4	3	0	2	1	0	1	1
278	1	0.132341	1	1	1	2	2	3	2	1	2	0	0	0	0
279	0	0.110357	1	0	0	2	2	1	3	1	2	0	0	1	1
280	0	0.36751	1	0	0	3	2	2	3	1	2	0	0	0	0
281	0	0.225591	1	0	1	2	1	2	1	0	0	1	0	0	0
282	1	0.576373	1	0	1	2	2	3	1	0	2	1	1	1	0
283	1	0.01	1	1	0	1	2	2	2	0	2	0	0	1	0
284	0	0.554097	0	0	0	3	2	2	2	1	2	1	0	0	0
285	0	0.378296	1	0	0	2	2	3	2	0	2	1	1	0	0
286	1	0.214412	1	0	0	3	2	2	2	1	2	1	0	1	0
287	0	0.174661	1	0	0	2	2	1	2	1	2	1	0	0	0
288	0	0.222452	0	0	1	1	2	2	2	1	2	1	1	0	0
289	0	0.141459	1	0	0	3	2	2	3	1	2	0	1	1	0
290	0	0.0999761	1	1	1	2	2	3	2	1	2	1	0	0	0
291	0	0.311894	0	0	0	2	2	2	2	1	2	1	0	0	0
292	0	0.321965	1	0	1	2	2	2	2	1	2	0	0	1	0
293	1	0.501686	1	0	0	3	2	2	2	1	2	1	1	1	0
294	1	0.26681	1	0	1	2	2	2	2	1	2	1	0	1	0
295	1	0.255757	1	0	0	1	2	2	3	0	0	0	0	1	0
296	1	0.705151	0	0	0	3	2	3	2	1	2	1	1	1	0
297	1	0.671753	1	0	0	2	2	3	2	1	2	1	0	1	0
298	1	0.464642	1	0	1	1	2	4	2	1	2	1	0	1	0
299	1	0.927907	1	0	0	2	2	4	1	0	2	1	0	1	0
300	1	0.530103	0	0	0	2	2	3	3	1	2	1	0	1	0
301	0	0.384586	1	0	1	2	2	3	2	1	2	1	1	1	1
302	0	0.124147	1	0	0	3	2	2	3	1	2	1	0	0	0
303	0	0.16883	1	0	0	2	2	2	2	1	2	1	0	1	1
304	1	0.562256	0	0	1	2	2	2	2	1	2	1	0	0	0
305	0	0.752531	1	0	1	3	2	1	2	1	2	0	0	0	1
306	0	0.275908	1	0	0	2	2	2	2	1	2	1	0	0	0
307	1	0.103451	1	1	1	2	2	4	2	1	2	1	1	0	0
308	0	0.457255	1	0	0	2	2	2	2	0	0	1	0	0	0
309	0	0.212767	0	1	0	3	2	2	3	1	2	1	0	1	0
310	0	0.597039	1	0	0	2	2	2	2	0	2	1	0	0	1
311	0	0.126051	1	0	1	2	2	2	3	1	2	1	0	0	0
312	1	0.255102	1	0	0	2	2	3	3	1	2	1	1	1	0
313	1	0.160113	1	0	0	2	2	2	3	1	2	1	0	0	1
314	1	0.296823	1	1	1	4	1	4	1	0	0	0	0	0	0
315	1	0.777263	0	0	0	3	2	3	3	1	2	1	0	1	0
316	1	0.424539	1	0	0	2	2	4	2	1	2	1	0	0	0
317	0	0.302118	1	0	0	2	2	3	2	1	2	1	0	1	0
318	1	0.333827	1	0	1	3	2	2	2	1	2	1	1	1	0
319	1	0.464582	1	0	0	2	2	3	1	1	0	1	1	1	0
320	0	0.672454	0	0	0	3	2	1	2	1	2	1	1	1	0
321	0	0.153882	1	0	1	2	1	4	1	0	0	0	0	1	0
322	0	0.122001	1	0	0	3	2	1	3	1	2	1	0	0	0
323	0	0.106206	1	1	1	1	2	2	2	0	0	1	0	1	0
324	0	0.365813	0	0	0	3	2	1	2	1	2	0	0	1	0
325	0	0.411305	1	0	0	2	2	2	2	1	2	1	0	0	0
326	0	0.287559	1	0	1	3	2	1	2	1	2	1	0	0	0
327	0	0.238606	1	0	1	2	2	2	2	1	2	1	0	1	1
328	0	0.394782	0	0	1	3	2	2	2	1	2	1	0	0	0
329	1	0.251061	1	0	0	2	2	3	2	1	2	1	0	1	0
330	0	0.494184	1	0	0	2	2	2	2	1	2	0	0	0	0
331	1	0.325613	1	0	0	2	2	1	2	1	2	1	0	1	0
332	1	0.656258	0	0	0	3	2	3	2	1	2	1	0	1	0
333	1	0.329841	1	0	0	2	2	3	2	0	2	1	0	1	0
334	0	0.01	1	1	0	3	2	2	2	1	2	1	0	0	0
335	1	0.584661	1	0	1	2	2	4	1	1	2	1	1	1	0
336	1	0.464333	1	0	0	2	2	3	2	1	2	1	0	1	0
337	0	0.408389	1	0	0	3	2	2	2	1	2	1	0	0	1
338	0	0.285397	1	0	0	1	2	2	2	1	2	1	0	0	0
339	0	0.499493	0	0	0	3	2	1	2	1	2	0	0	0	0
